# Supplementary material for: Quantification of photoinduced bending of dynamic molecular crystals: from macroscopic strain to kinetic constants and activation energies
Source: Chem Sci. 2018 Jan 22;9(8):2319–35. doi: 10.1039/c7sc04863g (PMC5903420; doi:10.1039/c7sc04863g)
Supplement: Supplementary file 2 [file SC-009-C7SC04863G-s002.cif]

# Electronic Supplementary Material (ESI) for Chemical Science.
# This journal is © The Royal Society of Chemistry 2018

####################################################################### 
# 
# This file contains crystal structure data downloaded from the 
# Cambridge Structural Database (CSD) hosted by the Cambridge 
# Crystallographic Data Centre (CCDC).
# 
# Full information about CCDC data access policies and citation 
# guidelines are available at http://www.ccdc.cam.ac.uk/access/V1 
# 
# Audit and citation data items may have been added by the CCDC. 
# Please retain this information to preserve the provenance of 
# this file and to allow appropriate attribution of the data. 
# 
#######################################################################

data_ClNO3_1
_database_code_depnum_ccdc_archive 'CCDC 1536477'
_audit_update_record             
;
2017-03-07 deposited with the CCDC.
2018-01-19 downloaded from the CCDC.
;

_audit_creation_method           SHELXL-2016/6
_shelx_SHELXL_version_number     2016/6
_chemical_name_systematic        ?
_chemical_name_common            
nitro-nitrito-pentaammine-Co(III)-chloride-nitrate
_chemical_melting_point          ?
_chemical_formula_moiety         ?
_chemical_formula_sum            'Cl Co H15 N7 O5'
_chemical_formula_weight         287.57

loop_
_atom_type_symbol
_atom_type_description
_atom_type_scat_dispersion_real
_atom_type_scat_dispersion_imag
_atom_type_scat_source
Cl Cl 0.0549 0.0527 'International Tables Vol C Tables 4.2.6.8 and 6.1.1.4'
Co Co 0.2140 0.3544 'International Tables Vol C Tables 4.2.6.8 and 6.1.1.4'
H H 0.0000 0.0000 'International Tables Vol C Tables 4.2.6.8 and 6.1.1.4'
N N 0.0006 0.0010 'International Tables Vol C Tables 4.2.6.8 and 6.1.1.4'
O O 0.0018 0.0018 'International Tables Vol C Tables 4.2.6.8 and 6.1.1.4'

_space_group_crystal_system      orthorhombic
_space_group_IT_number           62
_space_group_name_H-M_alt        'P n m a'
_space_group_name_Hall           '-P 2ac 2n'

_shelx_space_group_comment       
;
The symmetry employed for this shelxl refinement is uniquely defined
by the following loop, which should always be used as a source of
symmetry information in preference to the above space-group names.
They are only intended as comments.
;

loop_
_space_group_symop_operation_xyz
'x, y, z'
'-x+1/2, -y, z+1/2'
'x+1/2, -y+1/2, -z+1/2'
'-x, y+1/2, -z'
'-x, -y, -z'
'x-1/2, y, -z-1/2'
'-x-1/2, y-1/2, z-1/2'
'x, -y-1/2, z'

_cell_length_a                   14.6048(15)
_cell_length_b                   7.4486(4)
_cell_length_c                   9.5237(5)
_cell_angle_alpha                90
_cell_angle_beta                 90
_cell_angle_gamma                90
_cell_volume                     1036.05(13)
_cell_formula_units_Z            4
_cell_measurement_temperature    295(2)
_cell_measurement_reflns_used    526
_cell_measurement_theta_min      2.0080
_cell_measurement_theta_max      16.1950

_exptl_crystal_description       prism
_exptl_crystal_colour            orange
_exptl_crystal_density_meas      ?
_exptl_crystal_density_method    ?
_exptl_crystal_density_diffrn    1.844
_exptl_crystal_F_000             592
_exptl_transmission_factor_min   ?
_exptl_transmission_factor_max   ?
_exptl_crystal_size_max          0.25
_exptl_crystal_size_mid          0.05
_exptl_crystal_size_min          0.01
_exptl_absorpt_coefficient_mu    0.427
_shelx_estimated_absorpt_T_min   ?
_shelx_estimated_absorpt_T_max   ?
_exptl_absorpt_correction_type   multi-scan
_exptl_absorpt_correction_T_min  0.68176
_exptl_absorpt_correction_T_max  1.00000
_exptl_absorpt_process_details   
;
CrysAlisPro 1.171.38.43 (Rigaku Oxford Diffraction, 2015)
Empirical absorption correction using spherical harmonics,
 implemented in SCALE3 ABSPACK scaling algorithm.
;
_exptl_absorpt_special_details   ?
_diffrn_ambient_temperature      295(2)
_diffrn_radiation_wavelength     0.4109
_diffrn_radiation_type           ?
_diffrn_source                   synchrotron
_diffrn_measurement_device_type  '1-circle goniometer'
_diffrn_measurement_method       \w-scan
_diffrn_detector_area_resol_mean ?
_diffrn_reflns_number            3398
_diffrn_reflns_av_unetI/netI     0.0445
_diffrn_reflns_av_R_equivalents  0.0430
_diffrn_reflns_limit_h_min       -13
_diffrn_reflns_limit_h_max       17
_diffrn_reflns_limit_k_min       -9
_diffrn_reflns_limit_k_max       9
_diffrn_reflns_limit_l_min       -11
_diffrn_reflns_limit_l_max       11
_diffrn_reflns_theta_min         2.007
_diffrn_reflns_theta_max         14.875
_diffrn_reflns_theta_full        14.273
_diffrn_measured_fraction_theta_max 0.917
_diffrn_measured_fraction_theta_full 0.932
_diffrn_reflns_Laue_measured_fraction_max 0.917
_diffrn_reflns_Laue_measured_fraction_full 0.932
_diffrn_reflns_point_group_measured_fraction_max 0.917
_diffrn_reflns_point_group_measured_fraction_full 0.932
_reflns_number_total             1050
_reflns_number_gt                820
_reflns_threshold_expression     'I > 2\s(I)'
_reflns_Friedel_coverage         0.000
_reflns_Friedel_fraction_max     .
_reflns_Friedel_fraction_full    .

_reflns_special_details          
;
 Reflections were merged by SHELXL according to the crystal
 class for the calculation of statistics and refinement.
 
 _reflns_Friedel_fraction is defined as the number of unique
 Friedel pairs measured divided by the number that would be
 possible theoretically, ignoring centric projections and
 systematic absences.
;

_computing_data_collection       ?
_computing_cell_refinement       ?
_computing_data_reduction        ?
_computing_structure_solution    ?
_computing_structure_refinement  'SHELXL-2016/6 (Sheldrick, 2016)'
_computing_molecular_graphics    ?
_computing_publication_material  ?
_refine_special_details          ?
_refine_ls_structure_factor_coef Fsqd
_refine_ls_matrix_type           full
_refine_ls_weighting_scheme      calc
_refine_ls_weighting_details     
'w=1/[\s^2^(Fo^2^)+(0.0384P)^2^+1.2212P] where P=(Fo^2^+2Fc^2^)/3'
_atom_sites_solution_primary     ?
_atom_sites_solution_secondary   ?
_atom_sites_solution_hydrogens   geom
_refine_ls_hydrogen_treatment    constr
_refine_ls_extinction_method     none
_refine_ls_extinction_coef       .
_refine_ls_number_reflns         1050
_refine_ls_number_parameters     95
_refine_ls_number_restraints     90
_refine_ls_R_factor_all          0.0573
_refine_ls_R_factor_gt           0.0424
_refine_ls_wR_factor_ref         0.1197
_refine_ls_wR_factor_gt          0.0977
_refine_ls_goodness_of_fit_ref   1.187
_refine_ls_restrained_S_all      1.153
_refine_ls_shift/su_max          0.000
_refine_ls_shift/su_mean         0.000

loop_
_atom_site_label
_atom_site_type_symbol
_atom_site_fract_x
_atom_site_fract_y
_atom_site_fract_z
_atom_site_U_iso_or_equiv
_atom_site_adp_type
_atom_site_occupancy
_atom_site_site_symmetry_order
_atom_site_calc_flag
_atom_site_refinement_flags_posn
_atom_site_refinement_flags_adp
_atom_site_refinement_flags_occupancy
_atom_site_disorder_assembly
_atom_site_disorder_group
Cl1 Cl 0.35076(11) 0.250000 0.51355(14) 0.0424(4) Uani 1 2 d S T P . .
Co1 Co 0.13431(5) 0.250000 0.79101(7) 0.0329(3) Uani 1 2 d S T P . .
N1 N 0.1235(3) 0.250000 0.5867(5) 0.0386(11) Uani 1 2 d S T P A .
H1A H 0.064555 0.250000 0.562828 0.046 Uiso 0.5 2 calc R U P . .
H1B H 0.150452 0.347559 0.552103 0.046 Uiso 0.25 1 calc R U P . .
H1C H 0.150452 0.152441 0.552102 0.046 Uiso 0.25 1 calc R U P . .
H1D H 0.179084 0.250000 0.548527 0.046 Uiso 0.5 2 calc R U P . .
H1E H 0.093187 0.152441 0.559253 0.046 Uiso 0.25 1 calc R U P . .
H1F H 0.093187 0.347559 0.559253 0.046 Uiso 0.25 1 calc R U P . .
N2 N 0.0400(3) 0.0651(4) 0.8117(4) 0.0437(8) Uani 1 1 d . . . . .
H2A H 0.014806 0.042732 0.728420 0.052 Uiso 0.5 1 calc R U P . .
H2B H 0.065281 -0.034908 0.845079 0.052 Uiso 0.5 1 calc R U P . .
H2C H -0.002863 0.103395 0.870908 0.052 Uiso 0.5 1 calc R U P . .
H2D H 0.036677 0.031414 0.901185 0.052 Uiso 0.5 1 calc R U P . .
H2E H -0.013798 0.109054 0.784526 0.052 Uiso 0.5 1 calc R U P . .
H2F H 0.054346 -0.029249 0.758697 0.052 Uiso 0.5 1 calc R U P . .
N3 N 0.2273(3) 0.0616(4) 0.7759(3) 0.0428(8) Uani 1 1 d . . . . .
H3A H 0.231340 0.025375 0.687041 0.051 Uiso 0.5 1 calc R U P . .
H3B H 0.281185 0.104638 0.803670 0.051 Uiso 0.5 1 calc R U P . .
H3C H 0.211640 -0.030793 0.830029 0.051 Uiso 0.5 1 calc R U P . .
H3D H 0.251437 0.040772 0.860119 0.051 Uiso 0.5 1 calc R U P . .
H3E H 0.201592 -0.038491 0.743490 0.051 Uiso 0.5 1 calc R U P . .
H3F H 0.271136 0.096940 0.717130 0.051 Uiso 0.5 1 calc R U P . .
N5 N 0.4050(4) 0.250000 1.0084(5) 0.0433(12) Uani 1 2 d S T P . .
O3 O 0.4087(3) 0.1060(4) 0.9436(3) 0.0618(10) Uani 1 1 d . . . . .
O4 O 0.3959(5) 0.250000 1.1382(5) 0.0816(18) Uani 1 2 d S T P . .
O1A O 0.1654(7) 0.250000 0.9841(12) 0.047(2) Uani 0.623(9) 2 d DS TU P A 1
O2A O 0.1296(5) 0.250000 1.1985(6) 0.0530(19) Uani 0.623(9) 2 d DS TU P A 1
N4A N 0.1039(10) 0.250000 1.0774(14) 0.056(2) Uani 0.623(9) 2 d DS TU P A 1
O1B O 0.2218(9) 0.250000 1.0445(12) 0.055(2) Uani 0.377(9) 2 d DS TU P A 2
O2B O 0.0756(10) 0.250000 1.0678(19) 0.054(3) Uani 0.377(9) 2 d DS TU P A 2
N4B N 0.1447(14) 0.250000 0.996(3) 0.051(3) Uani 0.377(9) 2 d DS TU P A 2

loop_
_atom_site_aniso_label
_atom_site_aniso_U_11
_atom_site_aniso_U_22
_atom_site_aniso_U_33
_atom_site_aniso_U_23
_atom_site_aniso_U_13
_atom_site_aniso_U_12
Cl1 0.0431(10) 0.0392(7) 0.0450(7) 0.000 0.0035(6) 0.000
Co1 0.0313(6) 0.0291(4) 0.0384(4) 0.000 0.0008(3) 0.000
N1 0.038(3) 0.034(2) 0.044(2) 0.000 -0.002(2) 0.000
N2 0.034(2) 0.0391(15) 0.058(2) 0.0010(15) 0.0056(16) -0.0052(15)
N3 0.038(2) 0.0375(15) 0.0532(19) 0.0009(14) 0.0023(15) 0.0043(15)
N5 0.041(4) 0.041(2) 0.048(3) 0.000 -0.008(2) 0.000
O3 0.070(3) 0.0439(15) 0.072(2) -0.0129(15) 0.0017(18) 0.0010(16)
O4 0.128(6) 0.069(3) 0.048(3) 0.000 -0.006(3) 0.000
O1A 0.050(5) 0.049(3) 0.041(3) 0.000 -0.006(3) 0.000
O2A 0.062(5) 0.060(3) 0.037(3) 0.000 -0.003(3) 0.000
N4A 0.060(6) 0.068(4) 0.041(3) 0.000 0.001(4) 0.000
O1B 0.057(5) 0.066(4) 0.042(4) 0.000 -0.005(4) 0.000
O2B 0.056(6) 0.068(4) 0.039(4) 0.000 0.007(4) 0.000
N4B 0.057(6) 0.058(4) 0.038(4) 0.000 0.003(4) 0.000

_geom_special_details            
;
 All esds (except the esd in the dihedral angle between two l.s. planes)
 are estimated using the full covariance matrix.  The cell esds are taken
 into account individually in the estimation of esds in distances, angles
 and torsion angles; correlations between esds in cell parameters are only
 used when they are defined by crystal symmetry.  An approximate (isotropic)
 treatment of cell esds is used for estimating esds involving l.s. planes.
;

loop_
_geom_bond_atom_site_label_1
_geom_bond_atom_site_label_2
_geom_bond_distance
_geom_bond_site_symmetry_2
_geom_bond_publ_flag
Co1 O1A 1.894(11) . ?
Co1 N1 1.952(4) . ?
Co1 N2 1.957(3) . ?
Co1 N2 1.957(3) 8_565 ?
Co1 N4B 1.96(3) . ?
Co1 N3 1.958(3) . ?
Co1 N3 1.958(3) 8_565 ?
N5 O3 1.239(4) 8_565 ?
N5 O3 1.239(4) . ?
N5 O4 1.243(7) . ?
O1A N4A 1.264(13) . ?
O2A N4A 1.214(13) . ?
O1B N4B 1.217(18) . ?
O2B N4B 1.220(16) . ?

loop_
_geom_angle_atom_site_label_1
_geom_angle_atom_site_label_2
_geom_angle_atom_site_label_3
_geom_angle
_geom_angle_site_symmetry_1
_geom_angle_site_symmetry_3
_geom_angle_publ_flag
O1A Co1 N1 170.8(4) . . ?
O1A Co1 N2 94.1(3) . . ?
N1 Co1 N2 92.47(15) . . ?
O1A Co1 N2 94.1(2) . 8_565 ?
N1 Co1 N2 92.47(15) . 8_565 ?
N2 Co1 N2 89.4(2) . 8_565 ?
N1 Co1 N4B 179.8(6) . . ?
N2 Co1 N4B 87.4(4) . . ?
N2 Co1 N4B 87.4(4) 8_565 . ?
O1A Co1 N3 84.6(2) . . ?
N1 Co1 N3 89.02(14) . . ?
N2 Co1 N3 89.49(16) . . ?
N2 Co1 N3 178.20(14) 8_565 . ?
N4B Co1 N3 91.1(4) . . ?
O1A Co1 N3 84.6(2) . 8_565 ?
N1 Co1 N3 89.02(14) . 8_565 ?
N2 Co1 N3 178.20(14) . 8_565 ?
N2 Co1 N3 89.49(16) 8_565 8_565 ?
N3 Co1 N3 91.6(2) . 8_565 ?
O3 N5 O3 119.9(5) 8_565 . ?
O3 N5 O4 120.0(2) 8_565 . ?
O3 N5 O4 120.0(2) . . ?
N4A O1A Co1 120.8(9) . . ?
O2A N4A O1A 116.6(12) . . ?
O1B N4B O2B 124(2) . . ?
O1B N4B Co1 116.8(15) . . ?
O2B N4B Co1 119.6(16) . . ?

loop_
_geom_torsion_atom_site_label_1
_geom_torsion_atom_site_label_2
_geom_torsion_atom_site_label_3
_geom_torsion_atom_site_label_4
_geom_torsion
_geom_torsion_site_symmetry_1
_geom_torsion_site_symmetry_2
_geom_torsion_site_symmetry_3
_geom_torsion_site_symmetry_4
_geom_torsion_publ_flag
N2 Co1 O1A N4A -44.86(11) . . . . ?
N2 Co1 O1A N4A 44.86(11) 8_565 . . . ?
N3 Co1 O1A N4A -133.96(11) . . . . ?
N3 Co1 O1A N4A 133.96(11) 8_565 . . . ?
Co1 O1A N4A O2A 180.000(2) . . . . ?

_refine_diff_density_max         0.517
_refine_diff_density_min         -0.514
_refine_diff_density_rms         0.090

_shelx_res_file                  
;
TITL ClNO3_1
    ClNO3_1.res
    created by SHELXL-2016/6 at 13:19:49 on 06-Mar-2017
CELL 0.41090  14.604790   7.448650   9.523711  90.0000  90.0000  90.0000
ZERR    4.00   0.001452   0.000365   0.000536   0.0000   0.0000   0.0000
LATT 1
SYMM -X+ 0.50000, -Y, Z+ 0.50000
SYMM X+ 0.50000, -Y+ 0.50000, -Z+ 0.50000
SYMM -X, Y+ 0.50000, -Z
SFAC CL CO H N O
DISP $Cl  0.05490  0.05266 139.15602!source kissel
DISP $Co  0.21395  0.35439 856.27879!source kissel
DISP $H -0.00003  0.00000  0.64123!source kissel
DISP $N  0.00062  0.00099  7.18643!source kissel
DISP $O  0.00179  0.00182 10.14789!source kissel
UNIT 4 4 60 28 20
LIST 4
TEMP 22
L.S. 50
ACTA
BOND
CONF
FMAP 2
PLAN 10
SHEL 50 0.8
DFIX 1.23 N4A O1A N4A O2A N4B O1B N4B O2B
DFIX 2.13 O1A O2A O1B O2B
SIMU 0.01 0.01 O1A O2A N4A O1B O2B N4B
DELU O1A O2A N4A O1B O2B N4B
WGHT    0.038400    1.221200
FVAR       3.19962   0.62273
CL1   1    0.350764    0.250000    0.513553    10.50000    0.04308    0.03916 =
         0.04501    0.00000    0.00349    0.00000
CO1   2    0.134315    0.250000    0.791013    10.50000    0.03131    0.02909 =
         0.03841    0.00000    0.00076    0.00000
N1    4    0.123468    0.250000    0.586725    10.50000    0.03814    0.03378 =
         0.04376    0.00000   -0.00202    0.00000
AFIX 123
H1A   3    0.064555    0.250000    0.562828    10.25000   -1.20000
H1B   3    0.150452    0.347559    0.552103    10.25000   -1.20000
H1C   3    0.150452    0.152441    0.552102    10.25000   -1.20000
H1D   3    0.179084    0.250000    0.548527    10.25000   -1.20000
H1E   3    0.093187    0.152441    0.559253    10.25000   -1.20000
H1F   3    0.093187    0.347559    0.559253    10.25000   -1.20000
AFIX   0
N2    4    0.040031    0.065096    0.811672    11.00000    0.03383    0.03913 =
         0.05803    0.00097    0.00558   -0.00521
AFIX 123
H2A   3    0.014806    0.042732    0.728420    10.50000   -1.20000
H2B   3    0.065281   -0.034908    0.845079    10.50000   -1.20000
H2C   3   -0.002863    0.103395    0.870908    10.50000   -1.20000
H2D   3    0.036677    0.031414    0.901185    10.50000   -1.20000
H2E   3   -0.013798    0.109054    0.784526    10.50000   -1.20000
H2F   3    0.054346   -0.029249    0.758697    10.50000   -1.20000
AFIX   0
N3    4    0.227300    0.061616    0.775874    11.00000    0.03780    0.03754 =
         0.05322    0.00093    0.00231    0.00428
AFIX 123
H3A   3    0.231340    0.025375    0.687041    10.50000   -1.20000
H3B   3    0.281185    0.104638    0.803670    10.50000   -1.20000
H3C   3    0.211640   -0.030793    0.830029    10.50000   -1.20000
H3D   3    0.251437    0.040772    0.860119    10.50000   -1.20000
H3E   3    0.201592   -0.038491    0.743490    10.50000   -1.20000
H3F   3    0.271136    0.096940    0.717130    10.50000   -1.20000
AFIX   0
N5    4    0.405017    0.250000    1.008415    10.50000    0.04082    0.04103 =
         0.04792    0.00000   -0.00833    0.00000
O3    5    0.408738    0.106007    0.943567    11.00000    0.06982    0.04389 =
         0.07155   -0.01286    0.00173    0.00102
O4    5    0.395948    0.250000    1.138171    10.50000    0.12823    0.06908 =
         0.04759    0.00000   -0.00619    0.00000
PART 1
O1A   5    0.165429    0.250000    0.984060    20.50000    0.04974    0.04914 =
         0.04124    0.00000   -0.00564    0.00000
O2A   5    0.129601    0.250000    1.198527    20.50000    0.06221    0.05994 =
         0.03670    0.00000   -0.00307    0.00000
N4A   4    0.103874    0.250000    1.077365    20.50000    0.06045    0.06793 =
         0.04095    0.00000    0.00116    0.00000
PART 2
O1B   5    0.221812    0.250000    1.044477   -20.50000    0.05703    0.06647 =
         0.04197    0.00000   -0.00502    0.00000
O2B   5    0.075595    0.250000    1.067787   -20.50000    0.05571    0.06809 =
         0.03871    0.00000    0.00735    0.00000
N4B   4    0.144748    0.250000    0.995956   -20.50000    0.05723    0.05770 =
         0.03818    0.00000    0.00276    0.00000
HKLF 4


REM  ClNO3_1
REM R1 =  0.0424 for     820 Fo > 4sig(Fo)  and  0.0573 for all    1050 data
REM     95 parameters refined using     90 restraints

END

WGHT      0.0384      1.2212

REM Highest difference peak  0.517,  deepest hole -0.514,  1-sigma level  0.090
Q1    1   0.0825  0.2500  0.7061  10.50000  0.05    0.52
Q2    1   0.4226  0.2500  0.4310  10.50000  0.05    0.50
Q3    1   0.3549  0.2500  0.9181  10.50000  0.05    0.47
Q4    1   0.3597  0.2500  1.0511  10.50000  0.05    0.36
Q5    1   0.0824  0.2500  0.9823  10.50000  0.05    0.32
Q6    1   0.2719  0.2500  0.4498  10.50000  0.05    0.29
Q7    1   0.0870  0.1303  0.7775  11.00000  0.05    0.29
Q8    1   0.3460  0.2500  0.4583  10.50000  0.05    0.28
Q9    1   0.3604  0.0983  1.0049  11.00000  0.05    0.28
Q10   1   0.1967  0.2500  1.1996  10.50000  0.05    0.27
;
_shelx_res_checksum              84116
####################################################################### 
# 
# This file contains crystal structure data downloaded from the 
# Cambridge Structural Database (CSD) hosted by the Cambridge 
# Crystallographic Data Centre (CCDC).
# 
# Full information about CCDC data access policies and citation 
# guidelines are available at http://www.ccdc.cam.ac.uk/access/V1 
# 
# Audit and citation data items may have been added by the CCDC. 
# Please retain this information to preserve the provenance of 
# this file and to allow appropriate attribution of the data. 
# 
#######################################################################

data_ClNO3_7
_database_code_depnum_ccdc_archive 'CCDC 1536483'
_audit_update_record             
;
2017-03-07 deposited with the CCDC.
2018-01-19 downloaded from the CCDC.
;

_audit_creation_method           SHELXL-2016/6
_shelx_SHELXL_version_number     2016/6
_chemical_name_systematic        ?
_chemical_name_common            
nitro-nitrito-pentaammine-Co(III)-chloride-nitrate
_chemical_melting_point          ?
_chemical_formula_moiety         ?
_chemical_formula_sum            'Cl Co H15 N7 O5'
_chemical_formula_weight         287.57

loop_
_atom_type_symbol
_atom_type_description
_atom_type_scat_dispersion_real
_atom_type_scat_dispersion_imag
_atom_type_scat_source
Cl Cl 0.0549 0.0527 'International Tables Vol C Tables 4.2.6.8 and 6.1.1.4'
Co Co 0.2140 0.3544 'International Tables Vol C Tables 4.2.6.8 and 6.1.1.4'
H H 0.0000 0.0000 'International Tables Vol C Tables 4.2.6.8 and 6.1.1.4'
N N 0.0006 0.0010 'International Tables Vol C Tables 4.2.6.8 and 6.1.1.4'
O O 0.0018 0.0018 'International Tables Vol C Tables 4.2.6.8 and 6.1.1.4'

_space_group_crystal_system      orthorhombic
_space_group_IT_number           62
_space_group_name_H-M_alt        'P n m a'
_space_group_name_Hall           '-P 2ac 2n'

_shelx_space_group_comment       
;
The symmetry employed for this shelxl refinement is uniquely defined
by the following loop, which should always be used as a source of
symmetry information in preference to the above space-group names.
They are only intended as comments.
;

loop_
_space_group_symop_operation_xyz
'x, y, z'
'-x+1/2, -y, z+1/2'
'x+1/2, -y+1/2, -z+1/2'
'-x, y+1/2, -z'
'-x, -y, -z'
'x-1/2, y, -z-1/2'
'-x-1/2, y-1/2, z-1/2'
'x, -y-1/2, z'

_cell_length_a                   14.7295(11)
_cell_length_b                   7.3639(3)
_cell_length_c                   9.5828(4)
_cell_angle_alpha                90
_cell_angle_beta                 90
_cell_angle_gamma                90
_cell_volume                     1039.42(10)
_cell_formula_units_Z            4
_cell_measurement_temperature    295(2)
_cell_measurement_reflns_used    705
_cell_measurement_theta_min      2.0130
_cell_measurement_theta_max      16.2260

_exptl_crystal_description       prism
_exptl_crystal_colour            orange
_exptl_crystal_density_meas      ?
_exptl_crystal_density_method    ?
_exptl_crystal_density_diffrn    1.838
_exptl_crystal_F_000             592
_exptl_transmission_factor_min   ?
_exptl_transmission_factor_max   ?
_exptl_crystal_size_max          0.25
_exptl_crystal_size_mid          0.05
_exptl_crystal_size_min          0.01
_exptl_absorpt_coefficient_mu    0.426
_shelx_estimated_absorpt_T_min   ?
_shelx_estimated_absorpt_T_max   ?
_exptl_absorpt_correction_type   multi-scan
_exptl_absorpt_correction_T_min  0.19694
_exptl_absorpt_correction_T_max  1.00000
_exptl_absorpt_process_details   
;
CrysAlisPro 1.171.38.43 (Rigaku Oxford Diffraction, 2015)
Empirical absorption correction using spherical harmonics,
 implemented in SCALE3 ABSPACK scaling algorithm.
;
_exptl_absorpt_special_details   ?
_diffrn_ambient_temperature      295(2)
_diffrn_radiation_wavelength     0.4109
_diffrn_radiation_type           ?
_diffrn_source                   synchrotron
_diffrn_measurement_device_type  '1-circle goniometer'
_diffrn_measurement_method       \w-scan
_diffrn_detector_area_resol_mean ?
_diffrn_reflns_number            4487
_diffrn_reflns_av_unetI/netI     0.0452
_diffrn_reflns_av_R_equivalents  0.0548
_diffrn_reflns_limit_h_min       -16
_diffrn_reflns_limit_h_max       18
_diffrn_reflns_limit_k_min       -9
_diffrn_reflns_limit_k_max       9
_diffrn_reflns_limit_l_min       -11
_diffrn_reflns_limit_l_max       11
_diffrn_reflns_theta_min         2.016
_diffrn_reflns_theta_max         14.878
_diffrn_reflns_theta_full        14.273
_diffrn_measured_fraction_theta_max 0.984
_diffrn_measured_fraction_theta_full 0.991
_diffrn_reflns_Laue_measured_fraction_max 0.984
_diffrn_reflns_Laue_measured_fraction_full 0.991
_diffrn_reflns_point_group_measured_fraction_max 0.984
_diffrn_reflns_point_group_measured_fraction_full 0.991
_reflns_number_total             1125
_reflns_number_gt                841
_reflns_threshold_expression     'I > 2\s(I)'
_reflns_Friedel_coverage         0.000
_reflns_Friedel_fraction_max     .
_reflns_Friedel_fraction_full    .

_reflns_special_details          
;
 Reflections were merged by SHELXL according to the crystal
 class for the calculation of statistics and refinement.
 
 _reflns_Friedel_fraction is defined as the number of unique
 Friedel pairs measured divided by the number that would be
 possible theoretically, ignoring centric projections and
 systematic absences.
;

_computing_data_collection       ?
_computing_cell_refinement       ?
_computing_data_reduction        ?
_computing_structure_solution    ?
_computing_structure_refinement  'SHELXL-2016/6 (Sheldrick, 2016)'
_computing_molecular_graphics    ?
_computing_publication_material  ?
_refine_special_details          ?
_refine_ls_structure_factor_coef Fsqd
_refine_ls_matrix_type           full
_refine_ls_weighting_scheme      calc
_refine_ls_weighting_details     
'w=1/[\s^2^(Fo^2^)+(0.0596P)^2^+2.5316P] where P=(Fo^2^+2Fc^2^)/3'
_atom_sites_solution_primary     ?
_atom_sites_solution_secondary   ?
_atom_sites_solution_hydrogens   geom
_refine_ls_hydrogen_treatment    constr
_refine_ls_extinction_method     none
_refine_ls_extinction_coef       .
_refine_ls_number_reflns         1125
_refine_ls_number_parameters     95
_refine_ls_number_restraints     90
_refine_ls_R_factor_all          0.0676
_refine_ls_R_factor_gt           0.0497
_refine_ls_wR_factor_ref         0.1486
_refine_ls_wR_factor_gt          0.1216
_refine_ls_goodness_of_fit_ref   1.113
_refine_ls_restrained_S_all      1.084
_refine_ls_shift/su_max          0.000
_refine_ls_shift/su_mean         0.000

loop_
_atom_site_label
_atom_site_type_symbol
_atom_site_fract_x
_atom_site_fract_y
_atom_site_fract_z
_atom_site_U_iso_or_equiv
_atom_site_adp_type
_atom_site_occupancy
_atom_site_site_symmetry_order
_atom_site_calc_flag
_atom_site_refinement_flags_posn
_atom_site_refinement_flags_adp
_atom_site_refinement_flags_occupancy
_atom_site_disorder_assembly
_atom_site_disorder_group
Cl1 Cl 0.34911(12) 0.250000 0.51673(17) 0.0396(4) Uani 1 2 d S T P . .
Co1 Co 0.13344(6) 0.250000 0.79374(8) 0.0304(3) Uani 1 2 d S T P . .
N1 N 0.1239(4) 0.250000 0.5901(5) 0.0339(12) Uani 1 2 d S T P A .
H1A H 0.065594 0.250000 0.565581 0.041 Uiso 0.5 2 calc R U P . .
H1B H 0.150823 0.348681 0.556115 0.041 Uiso 0.25 1 calc R U P . .
H1C H 0.150823 0.151319 0.556115 0.041 Uiso 0.25 1 calc R U P . .
H1D H 0.179233 0.250000 0.552960 0.041 Uiso 0.5 2 calc R U P . .
H1E H 0.094004 0.151319 0.562425 0.041 Uiso 0.25 1 calc R U P . .
H1F H 0.094004 0.348681 0.562426 0.041 Uiso 0.25 1 calc R U P . .
N2 N 0.0396(3) 0.0632(5) 0.8125(4) 0.0398(9) Uani 1 1 d . . . . .
H2A H 0.014823 0.041487 0.729425 0.048 Uiso 0.5 1 calc R U P . .
H2B H 0.064387 -0.038432 0.845297 0.048 Uiso 0.5 1 calc R U P . .
H2C H -0.003081 0.101567 0.871245 0.048 Uiso 0.5 1 calc R U P . .
H2D H 0.035930 0.028262 0.901220 0.048 Uiso 0.5 1 calc R U P . .
H2E H -0.013634 0.108180 0.785348 0.048 Uiso 0.5 1 calc R U P . .
H2F H 0.053834 -0.031819 0.759399 0.048 Uiso 0.5 1 calc R U P . .
N3 N 0.2261(3) 0.0598(5) 0.7797(4) 0.0389(9) Uani 1 1 d . . . . .
H3A H 0.230349 0.022626 0.691560 0.047 Uiso 0.5 1 calc R U P . .
H3B H 0.279441 0.103876 0.807360 0.047 Uiso 0.5 1 calc R U P . .
H3C H 0.210700 -0.033466 0.833798 0.047 Uiso 0.5 1 calc R U P . .
H3D H 0.249977 0.039398 0.863585 0.047 Uiso 0.5 1 calc R U P . .
H3E H 0.200886 -0.041852 0.747785 0.047 Uiso 0.5 1 calc R U P . .
H3F H 0.269627 0.095491 0.721347 0.047 Uiso 0.5 1 calc R U P . .
N5 N 0.4082(4) 0.250000 1.0033(6) 0.0397(13) Uani 1 2 d S T P . .
O3 O 0.4098(3) 0.1040(5) 0.9388(4) 0.0588(10) Uani 1 1 d . . . . .
O4 O 0.4059(5) 0.250000 1.1325(6) 0.0756(19) Uani 1 2 d S T P . .
O1A O 0.164(2) 0.250000 0.983(2) 0.044(3) Uani 0.292(10) 2 d DS TU P A 1
O2A O 0.1305(12) 0.250000 1.1975(15) 0.049(3) Uani 0.292(10) 2 d DS TU P A 1
N4A N 0.1041(19) 0.250000 1.076(2) 0.049(3) Uani 0.292(10) 2 d DS TU P A 1
O1B O 0.2230(5) 0.250000 1.0468(7) 0.0505(17) Uani 0.708(10) 2 d DS TU P A 2
O2B O 0.0785(6) 0.250000 1.0699(9) 0.051(2) Uani 0.708(10) 2 d DS TU P A 2
N4B N 0.1467(9) 0.250000 0.9949(13) 0.043(2) Uani 0.708(10) 2 d DS TU P A 2

loop_
_atom_site_aniso_label
_atom_site_aniso_U_11
_atom_site_aniso_U_22
_atom_site_aniso_U_33
_atom_site_aniso_U_23
_atom_site_aniso_U_13
_atom_site_aniso_U_12
Cl1 0.0400(10) 0.0384(8) 0.0405(8) 0.000 0.0031(7) 0.000
Co1 0.0293(6) 0.0300(5) 0.0321(5) 0.000 0.0011(3) 0.000
N1 0.033(3) 0.032(2) 0.036(3) 0.000 -0.002(2) 0.000
N2 0.034(2) 0.0375(18) 0.048(2) -0.0005(16) 0.0049(17) -0.0040(17)
N3 0.031(2) 0.0384(18) 0.047(2) 0.0020(16) 0.0023(16) 0.0008(17)
N5 0.036(3) 0.040(3) 0.043(3) 0.000 -0.008(2) 0.000
O3 0.067(3) 0.0432(18) 0.066(2) -0.0136(18) 0.004(2) -0.0003(18)
O4 0.105(6) 0.076(4) 0.046(3) 0.000 -0.017(3) 0.000
O1A 0.045(6) 0.052(5) 0.037(5) 0.000 0.001(4) 0.000
O2A 0.049(6) 0.058(5) 0.038(4) 0.000 0.003(4) 0.000
N4A 0.046(6) 0.061(5) 0.040(4) 0.000 0.004(4) 0.000
O1B 0.043(4) 0.068(4) 0.040(3) 0.000 -0.005(3) 0.000
O2B 0.047(5) 0.068(3) 0.040(3) 0.000 0.012(3) 0.000
N4B 0.047(5) 0.046(3) 0.036(3) 0.000 0.006(3) 0.000

_geom_special_details            
;
 All esds (except the esd in the dihedral angle between two l.s. planes)
 are estimated using the full covariance matrix.  The cell esds are taken
 into account individually in the estimation of esds in distances, angles
 and torsion angles; correlations between esds in cell parameters are only
 used when they are defined by crystal symmetry.  An approximate (isotropic)
 treatment of cell esds is used for estimating esds involving l.s. planes.
;

loop_
_geom_bond_atom_site_label_1
_geom_bond_atom_site_label_2
_geom_bond_distance
_geom_bond_site_symmetry_2
_geom_bond_publ_flag
Co1 O1A 1.87(3) . ?
Co1 N4B 1.937(13) . ?
Co1 N1 1.956(5) . ?
Co1 N2 1.959(4) . ?
Co1 N2 1.959(4) 8_565 ?
Co1 N3 1.961(4) 8_565 ?
Co1 N3 1.961(4) . ?
N5 O4 1.239(7) . ?
N5 O3 1.241(4) . ?
N5 O3 1.241(4) 8_565 ?
O1A N4A 1.255(18) . ?
O2A N4A 1.230(19) . ?
O1B N4B 1.230(14) . ?
O2B N4B 1.236(10) . ?

loop_
_geom_angle_atom_site_label_1
_geom_angle_atom_site_label_2
_geom_angle_atom_site_label_3
_geom_angle
_geom_angle_site_symmetry_1
_geom_angle_site_symmetry_3
_geom_angle_publ_flag
O1A Co1 N1 170.1(9) . . ?
N4B Co1 N1 178.4(4) . . ?
O1A Co1 N2 94.7(6) . . ?
N4B Co1 N2 88.8(3) . . ?
N1 Co1 N2 92.33(16) . . ?
O1A Co1 N2 94.7(6) . 8_565 ?
N1 Co1 N2 92.33(16) . 8_565 ?
N2 Co1 N2 89.2(2) . 8_565 ?
O1A Co1 N3 84.1(6) . 8_565 ?
N1 Co1 N3 88.95(15) . 8_565 ?
N2 Co1 N3 178.42(15) . 8_565 ?
N2 Co1 N3 89.77(18) 8_565 8_565 ?
O1A Co1 N3 84.1(6) . . ?
N4B Co1 N3 89.9(3) . . ?
N1 Co1 N3 88.95(15) . . ?
N2 Co1 N3 89.77(18) . . ?
N2 Co1 N3 178.42(15) 8_565 . ?
N3 Co1 N3 91.2(2) 8_565 . ?
O4 N5 O3 119.9(3) . . ?
O4 N5 O3 119.9(3) . 8_565 ?
O3 N5 O3 120.2(6) . 8_565 ?
N4A O1A Co1 121(2) . . ?
O2A N4A O1A 117(2) . . ?
O1B N4B O2B 120.6(11) . . ?
O1B N4B Co1 119.6(8) . . ?
O2B N4B Co1 119.8(10) . . ?

loop_
_geom_torsion_atom_site_label_1
_geom_torsion_atom_site_label_2
_geom_torsion_atom_site_label_3
_geom_torsion_atom_site_label_4
_geom_torsion
_geom_torsion_site_symmetry_1
_geom_torsion_site_symmetry_2
_geom_torsion_site_symmetry_3
_geom_torsion_site_symmetry_4
_geom_torsion_publ_flag
N2 Co1 O1A N4A -44.82(13) . . . . ?
N2 Co1 O1A N4A 44.82(13) 8_565 . . . ?
N3 Co1 O1A N4A 134.10(13) 8_565 . . . ?
N3 Co1 O1A N4A -134.10(13) . . . . ?
Co1 O1A N4A O2A 180.000(5) . . . . ?

_refine_diff_density_max         0.749
_refine_diff_density_min         -0.893
_refine_diff_density_rms         0.155

_shelx_res_file                  
;
TITL ClNO3_7
    ClNO3_7.res
    created by SHELXL-2016/6 at 14:26:52 on 06-Mar-2017
CELL 0.41090  14.729536   7.363934   9.582800  90.0000  90.0000  90.0000
ZERR    4.00   0.001076   0.000316   0.000421   0.0000   0.0000   0.0000
LATT 1
SYMM -X+ 0.50000, -Y, Z+ 0.50000
SYMM X+ 0.50000, -Y+ 0.50000, -Z+ 0.50000
SYMM -X, Y+ 0.50000, -Z
SFAC CL CO H N O
DISP $Cl  0.05490  0.05266 139.15602!source kissel
DISP $Co  0.21395  0.35439 856.27879!source kissel
DISP $H -0.00003  0.00000  0.64123!source kissel
DISP $N  0.00062  0.00099  7.18643!source kissel
DISP $O  0.00179  0.00182 10.14789!source kissel
UNIT 4 4 60 28 20
LIST 4
TEMP 22
L.S. 50
ACTA
BOND
CONF
FMAP 2
PLAN 10
SHEL 50 0.8
DFIX 1.23 N4A O1A N4A O2A N4B O1B N4B O2B
DFIX 2.13 O1A O2A O1B O2B
SIMU 0.01 0.01 O1A O2A N4A O1B O2B N4B
DELU O1A O2A N4A O1B O2B N4B
WGHT    0.059600    2.531600
FVAR       2.84237   0.29218
CL1   1    0.349109    0.250000    0.516729    10.50000    0.03995    0.03835 =
         0.04053    0.00000    0.00306    0.00000
CO1   2    0.133436    0.250000    0.793736    10.50000    0.02929    0.02997 =
         0.03208    0.00000    0.00111    0.00000
N1    4    0.123865    0.250000    0.590148    10.50000    0.03338    0.03237 =
         0.03609    0.00000   -0.00174    0.00000
AFIX 123
H1A   3    0.065594    0.250000    0.565581    10.25000   -1.20000
H1B   3    0.150823    0.348681    0.556115    10.25000   -1.20000
H1C   3    0.150823    0.151319    0.556115    10.25000   -1.20000
H1D   3    0.179233    0.250000    0.552960    10.25000   -1.20000
H1E   3    0.094004    0.151319    0.562425    10.25000   -1.20000
H1F   3    0.094004    0.348681    0.562426    10.25000   -1.20000
AFIX   0
N2    4    0.039592    0.063174    0.812483    11.00000    0.03431    0.03747 =
         0.04756   -0.00054    0.00486   -0.00395
AFIX 123
H2A   3    0.014823    0.041487    0.729425    10.50000   -1.20000
H2B   3    0.064387   -0.038432    0.845297    10.50000   -1.20000
H2C   3   -0.003081    0.101567    0.871245    10.50000   -1.20000
H2D   3    0.035930    0.028262    0.901220    10.50000   -1.20000
H2E   3   -0.013634    0.108180    0.785348    10.50000   -1.20000
H2F   3    0.053834   -0.031819    0.759399    10.50000   -1.20000
AFIX   0
N3    4    0.226137    0.059791    0.779697    11.00000    0.03148    0.03842 =
         0.04680    0.00198    0.00225    0.00081
AFIX 123
H3A   3    0.230349    0.022626    0.691560    10.50000   -1.20000
H3B   3    0.279441    0.103876    0.807360    10.50000   -1.20000
H3C   3    0.210700   -0.033466    0.833798    10.50000   -1.20000
H3D   3    0.249977    0.039398    0.863585    10.50000   -1.20000
H3E   3    0.200886   -0.041852    0.747785    10.50000   -1.20000
H3F   3    0.269627    0.095491    0.721347    10.50000   -1.20000
AFIX   0
N5    4    0.408235    0.250000    1.003295    10.50000    0.03645    0.03984 =
         0.04276    0.00000   -0.00782    0.00000
O3    5    0.409791    0.103953    0.938754    11.00000    0.06718    0.04317 =
         0.06598   -0.01362    0.00444   -0.00026
O4    5    0.405889    0.250000    1.132549    10.50000    0.10477    0.07622 =
         0.04594    0.00000   -0.01671    0.00000
PART 1
O1A   5    0.164236    0.250000    0.982943    20.50000    0.04459    0.05216 =
         0.03661    0.00000    0.00101    0.00000
O2A   5    0.130544    0.250000    1.197494    20.50000    0.04922    0.05839 =
         0.03836    0.00000    0.00345    0.00000
N4A   4    0.104142    0.250000    1.075751    20.50000    0.04646    0.06067 =
         0.04012    0.00000    0.00408    0.00000
PART 2
O1B   5    0.223021    0.250000    1.046773   -20.50000    0.04321    0.06817 =
         0.04025    0.00000   -0.00466    0.00000
O2B   5    0.078452    0.250000    1.069908   -20.50000    0.04663    0.06761 =
         0.04004    0.00000    0.01237    0.00000
N4B   4    0.146664    0.250000    0.994873   -20.50000    0.04680    0.04565 =
         0.03591    0.00000    0.00592    0.00000
HKLF 4


REM  ClNO3_7
REM R1 =  0.0497 for     841 Fo > 4sig(Fo)  and  0.0676 for all    1125 data
REM     95 parameters refined using     90 restraints

END

WGHT      0.0596      2.5316

REM Highest difference peak  0.749,  deepest hole -0.893,  1-sigma level  0.155
Q1    1   0.0966  0.2500  0.7220  10.50000  0.05    0.75
Q2    1   0.1084  0.0861  0.7231  11.00000  0.05    0.49
Q3    1   0.1662  0.1537  0.6833  11.00000  0.05    0.44
Q4    1   0.0020 -0.0346  0.8708  11.00000  0.05    0.43
Q5    1   0.0008  0.0671  0.8393  11.00000  0.05    0.43
Q6    1   0.1724  0.1501  0.8953  11.00000  0.05    0.41
Q7    1   0.3690  0.2500  1.2786  10.50000  0.05    0.41
Q8    1   0.1966 -0.0372  0.7819  11.00000  0.05    0.40
Q9    1   0.1023  0.1611  0.9066  11.00000  0.05    0.39
Q10   1   0.0614 -0.0334  0.6947  11.00000  0.05    0.39
;
_shelx_res_checksum              746
####################################################################### 
# 
# This file contains crystal structure data downloaded from the 
# Cambridge Structural Database (CSD) hosted by the Cambridge 
# Crystallographic Data Centre (CCDC).
# 
# Full information about CCDC data access policies and citation 
# guidelines are available at http://www.ccdc.cam.ac.uk/access/V1 
# 
# Audit and citation data items may have been added by the CCDC. 
# Please retain this information to preserve the provenance of 
# this file and to allow appropriate attribution of the data. 
# 
#######################################################################

data_ClNO3_9
_database_code_depnum_ccdc_archive 'CCDC 1536485'
_audit_update_record             
;
2017-03-07 deposited with the CCDC.
2018-01-19 downloaded from the CCDC.
;

_audit_creation_method           SHELXL-2016/6
_shelx_SHELXL_version_number     2016/6
_chemical_name_systematic        ?
_chemical_name_common            
nitro-nitrito-pentaammine-Co(III)-chloride-nitrate
_chemical_melting_point          ?
_chemical_formula_moiety         ?
_chemical_formula_sum            'Cl Co H15 N7 O5'
_chemical_formula_weight         287.57

loop_
_atom_type_symbol
_atom_type_description
_atom_type_scat_dispersion_real
_atom_type_scat_dispersion_imag
_atom_type_scat_source
Cl Cl 0.0549 0.0527 'International Tables Vol C Tables 4.2.6.8 and 6.1.1.4'
Co Co 0.2140 0.3544 'International Tables Vol C Tables 4.2.6.8 and 6.1.1.4'
H H 0.0000 0.0000 'International Tables Vol C Tables 4.2.6.8 and 6.1.1.4'
N N 0.0006 0.0010 'International Tables Vol C Tables 4.2.6.8 and 6.1.1.4'
O O 0.0018 0.0018 'International Tables Vol C Tables 4.2.6.8 and 6.1.1.4'

_space_group_crystal_system      orthorhombic
_space_group_IT_number           62
_space_group_name_H-M_alt        'P n m a'
_space_group_name_Hall           '-P 2ac 2n'

_shelx_space_group_comment       
;
The symmetry employed for this shelxl refinement is uniquely defined
by the following loop, which should always be used as a source of
symmetry information in preference to the above space-group names.
They are only intended as comments.
;

loop_
_space_group_symop_operation_xyz
'x, y, z'
'-x+1/2, -y, z+1/2'
'x+1/2, -y+1/2, -z+1/2'
'-x, y+1/2, -z'
'-x, -y, -z'
'x-1/2, y, -z-1/2'
'-x-1/2, y-1/2, z-1/2'
'x, -y-1/2, z'

_cell_length_a                   14.7688(10)
_cell_length_b                   7.3395(3)
_cell_length_c                   9.5973(4)
_cell_angle_alpha                90
_cell_angle_beta                 90
_cell_angle_gamma                90
_cell_volume                     1040.30(10)
_cell_formula_units_Z            4
_cell_measurement_temperature    295(2)
_cell_measurement_reflns_used    618
_cell_measurement_theta_min      2.0220
_cell_measurement_theta_max      16.2450

_exptl_crystal_description       prism
_exptl_crystal_colour            orange
_exptl_crystal_density_meas      ?
_exptl_crystal_density_method    ?
_exptl_crystal_density_diffrn    1.836
_exptl_crystal_F_000             592
_exptl_transmission_factor_min   ?
_exptl_transmission_factor_max   ?
_exptl_crystal_size_max          0.25
_exptl_crystal_size_mid          0.05
_exptl_crystal_size_min          0.01
_exptl_absorpt_coefficient_mu    0.425
_shelx_estimated_absorpt_T_min   ?
_shelx_estimated_absorpt_T_max   ?
_exptl_absorpt_correction_type   multi-scan
_exptl_absorpt_correction_T_min  0.01543
_exptl_absorpt_correction_T_max  1.00000
_exptl_absorpt_process_details   
;
CrysAlisPro 1.171.38.43 (Rigaku Oxford Diffraction, 2015)
Empirical absorption correction using spherical harmonics,
 implemented in SCALE3 ABSPACK scaling algorithm.
;
_exptl_absorpt_special_details   ?
_diffrn_ambient_temperature      295(2)
_diffrn_radiation_wavelength     0.4109
_diffrn_radiation_type           ?
_diffrn_source                   synchrotron
_diffrn_measurement_device_type  '1-circle goniometer'
_diffrn_measurement_method       \w-scan
_diffrn_detector_area_resol_mean ?
_diffrn_reflns_number            4458
_diffrn_reflns_av_unetI/netI     0.0567
_diffrn_reflns_av_R_equivalents  0.0672
_diffrn_reflns_limit_h_min       -16
_diffrn_reflns_limit_h_max       18
_diffrn_reflns_limit_k_min       -9
_diffrn_reflns_limit_k_max       9
_diffrn_reflns_limit_l_min       -11
_diffrn_reflns_limit_l_max       11
_diffrn_reflns_theta_min         2.020
_diffrn_reflns_theta_max         14.879
_diffrn_reflns_theta_full        14.273
_diffrn_measured_fraction_theta_max 0.979
_diffrn_measured_fraction_theta_full 0.985
_diffrn_reflns_Laue_measured_fraction_max 0.979
_diffrn_reflns_Laue_measured_fraction_full 0.985
_diffrn_reflns_point_group_measured_fraction_max 0.979
_diffrn_reflns_point_group_measured_fraction_full 0.985
_reflns_number_total             1120
_reflns_number_gt                804
_reflns_threshold_expression     'I > 2\s(I)'
_reflns_Friedel_coverage         0.000
_reflns_Friedel_fraction_max     .
_reflns_Friedel_fraction_full    .

_reflns_special_details          
;
 Reflections were merged by SHELXL according to the crystal
 class for the calculation of statistics and refinement.
 
 _reflns_Friedel_fraction is defined as the number of unique
 Friedel pairs measured divided by the number that would be
 possible theoretically, ignoring centric projections and
 systematic absences.
;

_computing_data_collection       ?
_computing_cell_refinement       ?
_computing_data_reduction        ?
_computing_structure_solution    ?
_computing_structure_refinement  'SHELXL-2016/6 (Sheldrick, 2016)'
_computing_molecular_graphics    ?
_computing_publication_material  ?
_refine_special_details          ?
_refine_ls_structure_factor_coef Fsqd
_refine_ls_matrix_type           full
_refine_ls_weighting_scheme      calc
_refine_ls_weighting_details     
'w=1/[\s^2^(Fo^2^)+(0.0861P)^2^+1.4467P] where P=(Fo^2^+2Fc^2^)/3'
_atom_sites_solution_primary     ?
_atom_sites_solution_secondary   ?
_atom_sites_solution_hydrogens   geom
_refine_ls_hydrogen_treatment    constr
_refine_ls_extinction_method     none
_refine_ls_extinction_coef       .
_refine_ls_number_reflns         1120
_refine_ls_number_parameters     95
_refine_ls_number_restraints     84
_refine_ls_R_factor_all          0.0744
_refine_ls_R_factor_gt           0.0551
_refine_ls_wR_factor_ref         0.1859
_refine_ls_wR_factor_gt          0.1495
_refine_ls_goodness_of_fit_ref   1.159
_refine_ls_restrained_S_all      1.129
_refine_ls_shift/su_max          0.000
_refine_ls_shift/su_mean         0.000

loop_
_atom_site_label
_atom_site_type_symbol
_atom_site_fract_x
_atom_site_fract_y
_atom_site_fract_z
_atom_site_U_iso_or_equiv
_atom_site_adp_type
_atom_site_occupancy
_atom_site_site_symmetry_order
_atom_site_calc_flag
_atom_site_refinement_flags_posn
_atom_site_refinement_flags_adp
_atom_site_refinement_flags_occupancy
_atom_site_disorder_assembly
_atom_site_disorder_group
Cl1 Cl 0.34901(14) 0.250000 0.51768(19) 0.0417(5) Uani 1 2 d S T P . .
Co1 Co 0.13324(6) 0.250000 0.79465(9) 0.0320(4) Uani 1 2 d S T P . .
N1 N 0.1243(4) 0.250000 0.5908(6) 0.0360(13) Uani 1 2 d S T P A .
H1A H 0.066210 0.250000 0.565833 0.043 Uiso 0.5 2 calc R U P . .
H1B H 0.151238 0.349010 0.556962 0.043 Uiso 0.25 1 calc R U P . .
H1C H 0.151238 0.150990 0.556962 0.043 Uiso 0.25 1 calc R U P . .
H1D H 0.179581 0.250000 0.554006 0.043 Uiso 0.5 2 calc R U P . .
H1E H 0.094552 0.150990 0.562876 0.043 Uiso 0.25 1 calc R U P . .
H1F H 0.094552 0.349010 0.562876 0.043 Uiso 0.25 1 calc R U P . .
N2 N 0.0398(3) 0.0624(6) 0.8127(4) 0.0410(10) Uani 1 1 d . . . . .
H2A H 0.015726 0.039756 0.729454 0.049 Uiso 0.5 1 calc R U P . .
H2B H 0.064388 -0.039147 0.846433 0.049 Uiso 0.5 1 calc R U P . .
H2C H -0.003253 0.101217 0.870416 0.049 Uiso 0.5 1 calc R U P . .
H2D H 0.035515 0.028128 0.901415 0.049 Uiso 0.5 1 calc R U P . .
H2E H -0.013147 0.107031 0.784436 0.049 Uiso 0.5 1 calc R U P . .
H2F H 0.054494 -0.033333 0.760452 0.049 Uiso 0.5 1 calc R U P . .
N3 N 0.2260(3) 0.0587(5) 0.7811(4) 0.0399(10) Uani 1 1 d . . . . .
H3A H 0.230855 0.022302 0.692971 0.048 Uiso 0.5 1 calc R U P . .
H3B H 0.278966 0.102625 0.809924 0.048 Uiso 0.5 1 calc R U P . .
H3C H 0.210194 -0.035377 0.834308 0.048 Uiso 0.5 1 calc R U P . .
H3D H 0.249156 0.037398 0.865164 0.048 Uiso 0.5 1 calc R U P . .
H3E H 0.201044 -0.042924 0.748212 0.048 Uiso 0.5 1 calc R U P . .
H3F H 0.269816 0.095077 0.723827 0.048 Uiso 0.5 1 calc R U P . .
N5 N 0.4102(5) 0.250000 1.0018(6) 0.0395(14) Uani 1 2 d S T P . .
O3 O 0.4106(3) 0.1033(5) 0.9373(5) 0.0588(11) Uani 1 1 d . . . . .
O4 O 0.4087(6) 0.250000 1.1302(7) 0.076(2) Uani 1 2 d S T P . .
O1A O 0.162(4) 0.250000 0.984(3) 0.046(3) Uani 0.192(11) 2 d DS TU P A 1
O2A O 0.130(2) 0.250000 1.200(3) 0.049(3) Uani 0.192(11) 2 d DS TU P A 1
N4A N 0.105(3) 0.250000 1.078(3) 0.049(3) Uani 0.192(11) 2 d DS TU P A 1
O1B O 0.2229(5) 0.250000 1.0474(7) 0.0500(17) Uani 0.808(11) 2 d DS TU P A 2
O2B O 0.0788(5) 0.250000 1.0698(8) 0.0526(19) Uani 0.808(11) 2 d DS TU P A 2
N4B N 0.1473(9) 0.250000 0.9943(11) 0.0421(19) Uani 0.808(11) 2 d DS TU P A 2

loop_
_atom_site_aniso_label
_atom_site_aniso_U_11
_atom_site_aniso_U_22
_atom_site_aniso_U_33
_atom_site_aniso_U_23
_atom_site_aniso_U_13
_atom_site_aniso_U_12
Cl1 0.0416(11) 0.0404(9) 0.0431(10) 0.000 0.0030(7) 0.000
Co1 0.0310(7) 0.0311(6) 0.0339(6) 0.000 0.0012(3) 0.000
N1 0.037(4) 0.037(3) 0.034(3) 0.000 -0.004(2) 0.000
N2 0.033(3) 0.041(2) 0.048(2) 0.0000(18) 0.0048(19) -0.0030(19)
N3 0.035(3) 0.039(2) 0.046(2) 0.0005(17) -0.0007(18) 0.0010(19)
N5 0.032(4) 0.043(3) 0.043(3) 0.000 -0.006(3) 0.000
O3 0.059(3) 0.0472(19) 0.070(3) -0.015(2) 0.003(2) 0.003(2)
O4 0.101(6) 0.078(4) 0.048(4) 0.000 -0.015(4) 0.000
O1A 0.041(6) 0.056(5) 0.041(5) 0.000 0.002(5) 0.000
O2A 0.047(7) 0.057(6) 0.044(5) 0.000 0.005(5) 0.000
N4A 0.043(6) 0.061(5) 0.043(5) 0.000 0.003(5) 0.000
O1B 0.038(4) 0.069(4) 0.043(3) 0.000 -0.005(3) 0.000
O2B 0.046(5) 0.067(3) 0.044(3) 0.000 0.008(3) 0.000
N4B 0.042(5) 0.045(3) 0.039(3) 0.000 0.003(3) 0.000

_geom_special_details            
;
 All esds (except the esd in the dihedral angle between two l.s. planes)
 are estimated using the full covariance matrix.  The cell esds are taken
 into account individually in the estimation of esds in distances, angles
 and torsion angles; correlations between esds in cell parameters are only
 used when they are defined by crystal symmetry.  An approximate (isotropic)
 treatment of cell esds is used for estimating esds involving l.s. planes.
;

loop_
_geom_bond_atom_site_label_1
_geom_bond_atom_site_label_2
_geom_bond_distance
_geom_bond_site_symmetry_2
_geom_bond_publ_flag
Co1 O1A 1.86(4) . ?
Co1 N4B 1.927(11) . ?
Co1 N2 1.957(4) 8_565 ?
Co1 N2 1.957(4) . ?
Co1 N1 1.961(6) . ?
Co1 N3 1.966(4) 8_565 ?
Co1 N3 1.966(4) . ?
N5 O4 1.232(9) . ?
N5 O3 1.242(5) 8_565 ?
N5 O3 1.242(5) . ?
O1A N4A 1.23(2) . ?
O2A N4A 1.22(2) . ?
O1B N4B 1.228(14) . ?
O2B N4B 1.244(10) . ?

loop_
_geom_angle_atom_site_label_1
_geom_angle_atom_site_label_2
_geom_angle_atom_site_label_3
_geom_angle
_geom_angle_site_symmetry_1
_geom_angle_site_symmetry_3
_geom_angle_publ_flag
O1A Co1 N2 94.1(11) . 8_565 ?
O1A Co1 N2 94.1(11) . . ?
N4B Co1 N2 89.3(3) . . ?
N2 Co1 N2 89.4(3) 8_565 . ?
O1A Co1 N1 170.9(16) . . ?
N4B Co1 N1 177.7(4) . . ?
N2 Co1 N1 92.33(18) 8_565 . ?
N2 Co1 N1 92.33(18) . . ?
O1A Co1 N3 84.7(11) . 8_565 ?
N2 Co1 N3 89.7(2) 8_565 8_565 ?
N2 Co1 N3 178.50(17) . 8_565 ?
N1 Co1 N3 88.92(17) . 8_565 ?
O1A Co1 N3 84.7(11) . . ?
N4B Co1 N3 89.5(3) . . ?
N2 Co1 N3 178.51(17) 8_565 . ?
N2 Co1 N3 89.7(2) . . ?
N1 Co1 N3 88.92(17) . . ?
N3 Co1 N3 91.1(3) 8_565 . ?
O4 N5 O3 119.9(3) . 8_565 ?
O4 N5 O3 119.9(3) . . ?
O3 N5 O3 120.2(6) 8_565 . ?
N4A O1A Co1 124(4) . . ?
O2A N4A O1A 120(3) . . ?
O1B N4B O2B 119.8(10) . . ?
O1B N4B Co1 120.7(7) . . ?
O2B N4B Co1 119.4(10) . . ?

loop_
_geom_torsion_atom_site_label_1
_geom_torsion_atom_site_label_2
_geom_torsion_atom_site_label_3
_geom_torsion_atom_site_label_4
_geom_torsion
_geom_torsion_site_symmetry_1
_geom_torsion_site_symmetry_2
_geom_torsion_site_symmetry_3
_geom_torsion_site_symmetry_4
_geom_torsion_publ_flag
N2 Co1 O1A N4A 44.86(16) 8_565 . . . ?
N2 Co1 O1A N4A -44.86(16) . . . . ?
N3 Co1 O1A N4A 134.18(17) 8_565 . . . ?
N3 Co1 O1A N4A -134.18(17) . . . . ?
Co1 O1A N4A O2A 180.000(11) . . . . ?

_refine_diff_density_max         0.712
_refine_diff_density_min         -1.158
_refine_diff_density_rms         0.182

_shelx_res_file                  
;
TITL ClNO3_9
    ClNO3_9.res
    created by SHELXL-2016/6 at 14:29:34 on 06-Mar-2017
CELL 0.41090  14.768809   7.339515   9.597263  90.0000  90.0000  90.0000
ZERR    4.00   0.001042   0.000323   0.000440   0.0000   0.0000   0.0000
LATT 1
SYMM -X+ 0.50000, -Y, Z+ 0.50000
SYMM X+ 0.50000, -Y+ 0.50000, -Z+ 0.50000
SYMM -X, Y+ 0.50000, -Z
SFAC CL CO H N O
DISP $Cl  0.05490  0.05266 139.15602!source kissel
DISP $Co  0.21395  0.35439 856.27879!source kissel
DISP $H -0.00003  0.00000  0.64123!source kissel
DISP $N  0.00062  0.00099  7.18643!source kissel
DISP $O  0.00179  0.00182 10.14789!source kissel
UNIT 4 4 60 28 20
LIST 4
TEMP 22
L.S. 50
ACTA
BOND
CONF
FMAP 2
PLAN 10
SHEL 50 0.8
DFIX 1.23 N4A O1A N4A O2A N4B O1B N4B O2B
DFIX 2.13 O1A O2A O1B O2B
SIMU 0.01 0.01 O1A O2A N4A O1B O2B N4B
DELU O1A O2A N4A O1B O2B N4B
WGHT    0.086100    1.446700
FVAR       2.54786   0.19162
CL1   1    0.349011    0.250000    0.517683    10.50000    0.04160    0.04036 =
         0.04314    0.00000    0.00302    0.00000
CO1   2    0.133236    0.250000    0.794653    10.50000    0.03095    0.03114 =
         0.03386    0.00000    0.00118    0.00000
N1    4    0.124254    0.250000    0.590760    10.50000    0.03748    0.03700 =
         0.03360    0.00000   -0.00357    0.00000
AFIX 123
H1A   3    0.066210    0.250000    0.565833    10.25000   -1.20000
H1B   3    0.151238    0.349010    0.556962    10.25000   -1.20000
H1C   3    0.151238    0.150990    0.556962    10.25000   -1.20000
H1D   3    0.179581    0.250000    0.554006    10.25000   -1.20000
H1E   3    0.094552    0.150990    0.562876    10.25000   -1.20000
H1F   3    0.094552    0.349010    0.562876    10.25000   -1.20000
AFIX   0
N2    4    0.039785    0.062379    0.812699    11.00000    0.03316    0.04141 =
         0.04832    0.00001    0.00481   -0.00295
AFIX 123
H2A   3    0.015726    0.039756    0.729454    10.50000   -1.20000
H2B   3    0.064388   -0.039147    0.846433    10.50000   -1.20000
H2C   3   -0.003253    0.101217    0.870416    10.50000   -1.20000
H2D   3    0.035515    0.028128    0.901415    10.50000   -1.20000
H2E   3   -0.013147    0.107031    0.784436    10.50000   -1.20000
H2F   3    0.054494   -0.033333    0.760452    10.50000   -1.20000
AFIX   0
N3    4    0.226006    0.058715    0.781111    11.00000    0.03476    0.03865 =
         0.04620    0.00054   -0.00072    0.00098
AFIX 123
H3A   3    0.230855    0.022302    0.692971    10.50000   -1.20000
H3B   3    0.278966    0.102625    0.809924    10.50000   -1.20000
H3C   3    0.210194   -0.035377    0.834308    10.50000   -1.20000
H3D   3    0.249156    0.037398    0.865164    10.50000   -1.20000
H3E   3    0.201044   -0.042924    0.748212    10.50000   -1.20000
H3F   3    0.269816    0.095077    0.723827    10.50000   -1.20000
AFIX   0
N5    4    0.410161    0.250000    1.001776    10.50000    0.03232    0.04285 =
         0.04340    0.00000   -0.00558    0.00000
O3    5    0.410580    0.103308    0.937287    11.00000    0.05945    0.04722 =
         0.06962   -0.01503    0.00286    0.00319
O4    5    0.408736    0.250000    1.130165    10.50000    0.10061    0.07833 =
         0.04843    0.00000   -0.01458    0.00000
PART 1
O1A   5    0.161560    0.250000    0.983820    20.50000    0.04131    0.05604 =
         0.04142    0.00000    0.00176    0.00000
O2A   5    0.129775    0.250000    1.199926    20.50000    0.04730    0.05686 =
         0.04354    0.00000    0.00457    0.00000
N4A   4    0.104772    0.250000    1.078229    20.50000    0.04262    0.06066 =
         0.04316    0.00000    0.00326    0.00000
PART 2
O1B   5    0.222913    0.250000    1.047431   -20.50000    0.03750    0.06926 =
         0.04321    0.00000   -0.00461    0.00000
O2B   5    0.078835    0.250000    1.069753   -20.50000    0.04636    0.06711 =
         0.04441    0.00000    0.00803    0.00000
N4B   4    0.147286    0.250000    0.994299   -20.50000    0.04247    0.04452 =
         0.03944    0.00000    0.00328    0.00000
HKLF 4


REM  ClNO3_9
REM R1 =  0.0551 for     804 Fo > 4sig(Fo)  and  0.0744 for all    1120 data
REM     95 parameters refined using     84 restraints

END

WGHT      0.0861      1.4467

REM Highest difference peak  0.712,  deepest hole -1.158,  1-sigma level  0.182
Q1    1   0.0956  0.2500  0.7151  10.50000  0.05    0.55
Q2    1   0.1815 -0.0347  0.8827  11.00000  0.05    0.52
Q3    1   0.0468  0.0798  1.0465  11.00000  0.05    0.47
Q4    1   0.3681  0.0274  0.6536  11.00000  0.05    0.47
Q5    1   0.2935 -0.0366  0.5962  11.00000  0.05    0.44
Q6    1   0.2267 -0.0262  0.7330  11.00000  0.05    0.44
Q7    1   0.0921 -0.0444  0.6838  11.00000  0.05    0.43
Q8    1   0.0537 -0.2500  0.8027  10.50000  0.05    0.41
Q9    1   0.3248 -0.0610  0.7033  11.00000  0.05    0.41
Q10   1   0.0263 -0.0669  0.6736  11.00000  0.05    0.41
;
_shelx_res_checksum              40642
####################################################################### 
# 
# This file contains crystal structure data downloaded from the 
# Cambridge Structural Database (CSD) hosted by the Cambridge 
# Crystallographic Data Centre (CCDC).
# 
# Full information about CCDC data access policies and citation 
# guidelines are available at http://www.ccdc.cam.ac.uk/access/V1 
# 
# Audit and citation data items may have been added by the CCDC. 
# Please retain this information to preserve the provenance of 
# this file and to allow appropriate attribution of the data. 
# 
#######################################################################

data_ClNO3_4
_database_code_depnum_ccdc_archive 'CCDC 1536480'
_audit_update_record             
;
2017-03-07 deposited with the CCDC.
2018-01-19 downloaded from the CCDC.
;

_audit_creation_method           SHELXL-2016/6
_shelx_SHELXL_version_number     2016/6
_chemical_name_systematic        ?
_chemical_name_common            
nitro-nitrito-pentaammine-Co(III)-chloride-nitrate
_chemical_melting_point          ?
_chemical_formula_moiety         ?
_chemical_formula_sum            'Cl Co H15 N7 O5'
_chemical_formula_weight         287.57

loop_
_atom_type_symbol
_atom_type_description
_atom_type_scat_dispersion_real
_atom_type_scat_dispersion_imag
_atom_type_scat_source
Cl Cl 0.0549 0.0527 'International Tables Vol C Tables 4.2.6.8 and 6.1.1.4'
Co Co 0.2140 0.3544 'International Tables Vol C Tables 4.2.6.8 and 6.1.1.4'
H H 0.0000 0.0000 'International Tables Vol C Tables 4.2.6.8 and 6.1.1.4'
N N 0.0006 0.0010 'International Tables Vol C Tables 4.2.6.8 and 6.1.1.4'
O O 0.0018 0.0018 'International Tables Vol C Tables 4.2.6.8 and 6.1.1.4'

_space_group_crystal_system      orthorhombic
_space_group_IT_number           62
_space_group_name_H-M_alt        'P n m a'
_space_group_name_Hall           '-P 2ac 2n'

_shelx_space_group_comment       
;
The symmetry employed for this shelxl refinement is uniquely defined
by the following loop, which should always be used as a source of
symmetry information in preference to the above space-group names.
They are only intended as comments.
;

loop_
_space_group_symop_operation_xyz
'x, y, z'
'-x+1/2, -y, z+1/2'
'x+1/2, -y+1/2, -z+1/2'
'-x, y+1/2, -z'
'-x, -y, -z'
'x-1/2, y, -z-1/2'
'-x-1/2, y-1/2, z-1/2'
'x, -y-1/2, z'

_cell_length_a                   14.5868(13)
_cell_length_b                   7.4684(3)
_cell_length_c                   9.5130(5)
_cell_angle_alpha                90
_cell_angle_beta                 90
_cell_angle_gamma                90
_cell_volume                     1036.34(12)
_cell_formula_units_Z            4
_cell_measurement_temperature    295(2)
_cell_measurement_reflns_used    510
_cell_measurement_theta_min      2.0320
_cell_measurement_theta_max      16.1890

_exptl_crystal_description       prism
_exptl_crystal_colour            orange
_exptl_crystal_density_meas      ?
_exptl_crystal_density_method    ?
_exptl_crystal_density_diffrn    1.843
_exptl_crystal_F_000             592
_exptl_transmission_factor_min   ?
_exptl_transmission_factor_max   ?
_exptl_crystal_size_max          0.25
_exptl_crystal_size_mid          0.05
_exptl_crystal_size_min          0.01
_exptl_absorpt_coefficient_mu    0.427
_shelx_estimated_absorpt_T_min   ?
_shelx_estimated_absorpt_T_max   ?
_exptl_absorpt_correction_type   multi-scan
_exptl_absorpt_correction_T_min  0.07461
_exptl_absorpt_correction_T_max  1.00000
_exptl_absorpt_process_details   
;
CrysAlisPro 1.171.38.43 (Rigaku Oxford Diffraction, 2015)
Empirical absorption correction using spherical harmonics,
 implemented in SCALE3 ABSPACK scaling algorithm.
;
_exptl_absorpt_special_details   ?
_diffrn_ambient_temperature      295(2)
_diffrn_radiation_wavelength     0.4109
_diffrn_radiation_type           ?
_diffrn_source                   synchrotron
_diffrn_measurement_device_type  '1-circle goniometer'
_diffrn_measurement_method       \w-scan
_diffrn_detector_area_resol_mean ?
_diffrn_reflns_number            4452
_diffrn_reflns_av_unetI/netI     0.0617
_diffrn_reflns_av_R_equivalents  0.0710
_diffrn_reflns_limit_h_min       -16
_diffrn_reflns_limit_h_max       18
_diffrn_reflns_limit_k_min       -9
_diffrn_reflns_limit_k_max       9
_diffrn_reflns_limit_l_min       -11
_diffrn_reflns_limit_l_max       11
_diffrn_reflns_theta_min         2.004
_diffrn_reflns_theta_max         14.874
_diffrn_reflns_theta_full        14.273
_diffrn_measured_fraction_theta_max 0.980
_diffrn_measured_fraction_theta_full 0.988
_diffrn_reflns_Laue_measured_fraction_max 0.980
_diffrn_reflns_Laue_measured_fraction_full 0.988
_diffrn_reflns_point_group_measured_fraction_max 0.980
_diffrn_reflns_point_group_measured_fraction_full 0.988
_reflns_number_total             1120
_reflns_number_gt                782
_reflns_threshold_expression     'I > 2\s(I)'
_reflns_Friedel_coverage         0.000
_reflns_Friedel_fraction_max     .
_reflns_Friedel_fraction_full    .

_reflns_special_details          
;
 Reflections were merged by SHELXL according to the crystal
 class for the calculation of statistics and refinement.
 
 _reflns_Friedel_fraction is defined as the number of unique
 Friedel pairs measured divided by the number that would be
 possible theoretically, ignoring centric projections and
 systematic absences.
;

_computing_data_collection       ?
_computing_cell_refinement       ?
_computing_data_reduction        ?
_computing_structure_solution    ?
_computing_structure_refinement  'SHELXL-2016/6 (Sheldrick, 2016)'
_computing_molecular_graphics    ?
_computing_publication_material  ?
_refine_special_details          ?
_refine_ls_structure_factor_coef Fsqd
_refine_ls_matrix_type           full
_refine_ls_weighting_scheme      calc
_refine_ls_weighting_details     
'w=1/[\s^2^(Fo^2^)+(0.0664P)^2^+2.2815P] where P=(Fo^2^+2Fc^2^)/3'
_atom_sites_solution_primary     ?
_atom_sites_solution_secondary   ?
_atom_sites_solution_hydrogens   geom
_refine_ls_hydrogen_treatment    constr
_refine_ls_extinction_method     none
_refine_ls_extinction_coef       .
_refine_ls_number_reflns         1120
_refine_ls_number_parameters     95
_refine_ls_number_restraints     90
_refine_ls_R_factor_all          0.0819
_refine_ls_R_factor_gt           0.0587
_refine_ls_wR_factor_ref         0.1736
_refine_ls_wR_factor_gt          0.1418
_refine_ls_goodness_of_fit_ref   1.139
_refine_ls_restrained_S_all      1.103
_refine_ls_shift/su_max          0.000
_refine_ls_shift/su_mean         0.000

loop_
_atom_site_label
_atom_site_type_symbol
_atom_site_fract_x
_atom_site_fract_y
_atom_site_fract_z
_atom_site_U_iso_or_equiv
_atom_site_adp_type
_atom_site_occupancy
_atom_site_site_symmetry_order
_atom_site_calc_flag
_atom_site_refinement_flags_posn
_atom_site_refinement_flags_adp
_atom_site_refinement_flags_occupancy
_atom_site_disorder_assembly
_atom_site_disorder_group
Cl1 Cl 0.35127(14) 0.250000 0.5131(2) 0.0447(5) Uani 1 2 d S T P . .
Co1 Co 0.13452(7) 0.250000 0.79050(10) 0.0358(4) Uani 1 2 d S T P . .
N1 N 0.1226(5) 0.250000 0.5856(6) 0.0415(14) Uani 1 2 d S T P A .
H1A H 0.063492 0.250000 0.562359 0.050 Uiso 0.5 2 calc R U P . .
H1B H 0.149438 0.347301 0.550605 0.050 Uiso 0.25 1 calc R U P . .
H1C H 0.149438 0.152699 0.550605 0.050 Uiso 0.25 1 calc R U P . .
H1D H 0.178087 0.250000 0.546687 0.050 Uiso 0.5 2 calc R U P . .
H1E H 0.092141 0.152699 0.558441 0.050 Uiso 0.25 1 calc R U P . .
H1F H 0.092141 0.347301 0.558441 0.050 Uiso 0.25 1 calc R U P . .
N2 N 0.0394(3) 0.0654(6) 0.8110(5) 0.0463(11) Uani 1 1 d . . . . .
H2A H 0.014384 0.042910 0.727474 0.056 Uiso 0.5 1 calc R U P . .
H2B H 0.064405 -0.034314 0.844873 0.056 Uiso 0.5 1 calc R U P . .
H2C H -0.003713 0.104105 0.869821 0.056 Uiso 0.5 1 calc R U P . .
H2D H 0.035666 0.032224 0.900638 0.056 Uiso 0.5 1 calc R U P . .
H2E H -0.014354 0.109448 0.783239 0.056 Uiso 0.5 1 calc R U P . .
H2F H 0.053763 -0.028971 0.758291 0.056 Uiso 0.5 1 calc R U P . .
N3 N 0.2282(3) 0.0621(6) 0.7753(5) 0.0455(11) Uani 1 1 d . . . . .
H3A H 0.232531 0.026455 0.686294 0.055 Uiso 0.5 1 calc R U P . .
H3B H 0.281993 0.105129 0.803656 0.055 Uiso 0.5 1 calc R U P . .
H3C H 0.212463 -0.030428 0.829122 0.055 Uiso 0.5 1 calc R U P . .
H3D H 0.252127 0.040982 0.859754 0.055 Uiso 0.5 1 calc R U P . .
H3E H 0.202665 -0.037691 0.742392 0.055 Uiso 0.5 1 calc R U P . .
H3F H 0.272195 0.097865 0.716926 0.055 Uiso 0.5 1 calc R U P . .
N5 N 0.4043(5) 0.250000 1.0087(7) 0.0477(16) Uani 1 2 d S T P . .
O3 O 0.4087(4) 0.1066(5) 0.9446(5) 0.0654(13) Uani 1 1 d . . . . .
O4 O 0.3939(7) 0.250000 1.1394(8) 0.087(2) Uani 1 2 d S T P . .
O1A O 0.1650(8) 0.250000 0.9860(13) 0.053(2) Uani 0.689(11) 2 d DS TU P A 1
O2A O 0.1292(6) 0.250000 1.1991(8) 0.058(2) Uani 0.689(11) 2 d DS TU P A 1
N4A N 0.1024(10) 0.250000 1.0786(14) 0.060(2) Uani 0.689(11) 2 d DS TU P A 1
O1B O 0.2224(14) 0.250000 1.0480(19) 0.059(3) Uani 0.311(11) 2 d DS TU P A 2
O2B O 0.0768(15) 0.250000 1.064(3) 0.058(3) Uani 0.311(11) 2 d DS TU P A 2
N4B N 0.1475(19) 0.250000 0.991(3) 0.056(3) Uani 0.311(11) 2 d DS TU P A 2

loop_
_atom_site_aniso_label
_atom_site_aniso_U_11
_atom_site_aniso_U_22
_atom_site_aniso_U_33
_atom_site_aniso_U_23
_atom_site_aniso_U_13
_atom_site_aniso_U_12
Cl1 0.0441(12) 0.0437(9) 0.0464(10) 0.000 0.0029(8) 0.000
Co1 0.0346(7) 0.0328(5) 0.0401(6) 0.000 0.0003(4) 0.000
N1 0.046(4) 0.034(3) 0.045(3) 0.000 -0.001(3) 0.000
N2 0.039(3) 0.041(2) 0.059(3) -0.003(2) 0.006(2) -0.004(2)
N3 0.040(3) 0.042(2) 0.054(3) 0.002(2) 0.000(2) 0.003(2)
N5 0.047(4) 0.048(4) 0.048(4) 0.000 -0.015(3) 0.000
O3 0.078(4) 0.043(2) 0.075(3) -0.013(2) 0.003(3) 0.002(2)
O4 0.127(7) 0.075(5) 0.059(4) 0.000 -0.011(5) 0.000
O1A 0.056(6) 0.058(4) 0.045(3) 0.000 -0.007(4) 0.000
O2A 0.069(5) 0.066(4) 0.039(3) 0.000 -0.006(3) 0.000
N4A 0.067(6) 0.071(4) 0.041(4) 0.000 -0.004(4) 0.000
O1B 0.062(6) 0.069(5) 0.045(5) 0.000 -0.007(5) 0.000
O2B 0.061(6) 0.071(5) 0.043(5) 0.000 0.000(5) 0.000
N4B 0.062(6) 0.064(5) 0.043(5) 0.000 -0.001(5) 0.000

_geom_special_details            
;
 All esds (except the esd in the dihedral angle between two l.s. planes)
 are estimated using the full covariance matrix.  The cell esds are taken
 into account individually in the estimation of esds in distances, angles
 and torsion angles; correlations between esds in cell parameters are only
 used when they are defined by crystal symmetry.  An approximate (isotropic)
 treatment of cell esds is used for estimating esds involving l.s. planes.
;

loop_
_geom_bond_atom_site_label_1
_geom_bond_atom_site_label_2
_geom_bond_distance
_geom_bond_site_symmetry_2
_geom_bond_publ_flag
Co1 O1A 1.912(12) . ?
Co1 N4B 1.92(3) . ?
Co1 N1 1.957(6) . ?
Co1 N3 1.964(4) 8_565 ?
Co1 N3 1.964(4) . ?
Co1 N2 1.966(4) . ?
Co1 N2 1.966(4) 8_565 ?
N5 O3 1.234(5) 8_565 ?
N5 O3 1.234(5) . ?
N5 O4 1.252(10) . ?
O1A N4A 1.268(13) . ?
O2A N4A 1.211(13) . ?
O1B N4B 1.22(2) . ?
O2B N4B 1.241(19) . ?

loop_
_geom_angle_atom_site_label_1
_geom_angle_atom_site_label_2
_geom_angle_atom_site_label_3
_geom_angle
_geom_angle_site_symmetry_1
_geom_angle_site_symmetry_3
_geom_angle_publ_flag
O1A Co1 N1 171.7(4) . . ?
N4B Co1 N1 179.4(9) . . ?
O1A Co1 N3 84.8(3) . 8_565 ?
N1 Co1 N3 89.34(19) . 8_565 ?
O1A Co1 N3 84.8(3) . . ?
N4B Co1 N3 90.3(6) . . ?
N1 Co1 N3 89.34(19) . . ?
N3 Co1 N3 91.2(3) 8_565 . ?
O1A Co1 N2 93.9(3) . . ?
N4B Co1 N2 88.3(6) . . ?
N1 Co1 N2 92.1(2) . . ?
N3 Co1 N2 178.25(19) 8_565 . ?
N3 Co1 N2 89.8(2) . . ?
O1A Co1 N2 93.9(3) . 8_565 ?
N1 Co1 N2 92.1(2) . 8_565 ?
N3 Co1 N2 89.8(2) 8_565 8_565 ?
N3 Co1 N2 178.25(19) . 8_565 ?
N2 Co1 N2 89.1(3) . 8_565 ?
O3 N5 O3 120.4(7) 8_565 . ?
O3 N5 O4 119.8(3) 8_565 . ?
O3 N5 O4 119.8(3) . . ?
N4A O1A Co1 120.6(9) . . ?
O2A N4A O1A 115.2(13) . . ?
O1B N4B O2B 120(3) . . ?
O1B N4B Co1 122(2) . . ?
O2B N4B Co1 118(2) . . ?

loop_
_geom_torsion_atom_site_label_1
_geom_torsion_atom_site_label_2
_geom_torsion_atom_site_label_3
_geom_torsion_atom_site_label_4
_geom_torsion
_geom_torsion_site_symmetry_1
_geom_torsion_site_symmetry_2
_geom_torsion_site_symmetry_3
_geom_torsion_site_symmetry_4
_geom_torsion_publ_flag
Co1 O1A N4A O2A 180.000(2) . . . . ?

_refine_diff_density_max         1.243
_refine_diff_density_min         -1.001
_refine_diff_density_rms         0.142

_shelx_res_file                  
;
TITL ClNO3_4
    ClNO3_4.res
    created by SHELXL-2016/6 at 14:20:17 on 06-Mar-2017
CELL 0.41090  14.586761   7.468400   9.512971  90.0000  90.0000  90.0000
ZERR    4.00   0.001265   0.000344   0.000535   0.0000   0.0000   0.0000
LATT 1
SYMM -X+ 0.50000, -Y, Z+ 0.50000
SYMM X+ 0.50000, -Y+ 0.50000, -Z+ 0.50000
SYMM -X, Y+ 0.50000, -Z
SFAC CL CO H N O
DISP $Cl  0.05490  0.05266 139.15602!source kissel
DISP $Co  0.21395  0.35439 856.27879!source kissel
DISP $H -0.00003  0.00000  0.64123!source kissel
DISP $N  0.00062  0.00099  7.18643!source kissel
DISP $O  0.00179  0.00182 10.14789!source kissel
UNIT 4 4 60 28 20
LIST 4
TEMP 22
L.S. 50
ACTA
BOND
CONF
FMAP 2
PLAN 10
SHEL 50 0.8
DFIX 1.23 N4A O1A N4A O2A N4B O1B N4B O2B
DFIX 2.13 O1A O2A O1B O2B
SIMU 0.01 0.01 O1A O2A N4A O1B O2B N4B
DELU O1A O2A N4A O1B O2B N4B
WGHT    0.066400    2.281500
FVAR       2.38992   0.68906
CL1   1    0.351273    0.250000    0.513127    10.50000    0.04408    0.04372 =
         0.04640    0.00000    0.00285    0.00000
CO1   2    0.134515    0.250000    0.790497    10.50000    0.03461    0.03277 =
         0.04009    0.00000    0.00035    0.00000
N1    4    0.122596    0.250000    0.585585    10.50000    0.04550    0.03398 =
         0.04500    0.00000   -0.00127    0.00000
AFIX 123
H1A   3    0.063492    0.250000    0.562359    10.25000   -1.20000
H1B   3    0.149438    0.347301    0.550605    10.25000   -1.20000
H1C   3    0.149438    0.152699    0.550605    10.25000   -1.20000
H1D   3    0.178087    0.250000    0.546687    10.25000   -1.20000
H1E   3    0.092141    0.152699    0.558441    10.25000   -1.20000
H1F   3    0.092141    0.347301    0.558441    10.25000   -1.20000
AFIX   0
N2    4    0.039383    0.065424    0.810967    11.00000    0.03866    0.04108 =
         0.05919   -0.00309    0.00626   -0.00386
AFIX 123
H2A   3    0.014384    0.042910    0.727474    10.50000   -1.20000
H2B   3    0.064405   -0.034314    0.844873    10.50000   -1.20000
H2C   3   -0.003713    0.104105    0.869821    10.50000   -1.20000
H2D   3    0.035666    0.032224    0.900638    10.50000   -1.20000
H2E   3   -0.014354    0.109448    0.783239    10.50000   -1.20000
H2F   3    0.053763   -0.028971    0.758291    10.50000   -1.20000
AFIX   0
N3    4    0.228180    0.062103    0.775317    11.00000    0.04006    0.04219 =
         0.05414    0.00163   -0.00004    0.00341
AFIX 123
H3A   3    0.232531    0.026455    0.686294    10.50000   -1.20000
H3B   3    0.281993    0.105129    0.803656    10.50000   -1.20000
H3C   3    0.212463   -0.030428    0.829122    10.50000   -1.20000
H3D   3    0.252127    0.040982    0.859754    10.50000   -1.20000
H3E   3    0.202665   -0.037691    0.742392    10.50000   -1.20000
H3F   3    0.272195    0.097865    0.716926    10.50000   -1.20000
AFIX   0
N5    4    0.404313    0.250000    1.008675    10.50000    0.04720    0.04828 =
         0.04777    0.00000   -0.01528    0.00000
O3    5    0.408735    0.106580    0.944578    11.00000    0.07839    0.04303 =
         0.07485   -0.01294    0.00342    0.00169
O4    5    0.393919    0.250000    1.139359    10.50000    0.12678    0.07478 =
         0.05905    0.00000   -0.01077    0.00000
PART 1
O1A   5    0.164970    0.250000    0.986001    20.50000    0.05609    0.05804 =
         0.04497    0.00000   -0.00698    0.00000
O2A   5    0.129221    0.250000    1.199110    20.50000    0.06869    0.06581 =
         0.03891    0.00000   -0.00584    0.00000
N4A   4    0.102450    0.250000    1.078637    20.50000    0.06651    0.07099 =
         0.04107    0.00000   -0.00360    0.00000
PART 2
O1B   5    0.222447    0.250000    1.047958   -20.50000    0.06191    0.06930 =
         0.04500    0.00000   -0.00699    0.00000
O2B   5    0.076755    0.250000    1.063800   -20.50000    0.06096    0.07051 =
         0.04291    0.00000   -0.00021    0.00000
N4B   4    0.147498    0.250000    0.991280   -20.50000    0.06152    0.06427 =
         0.04341    0.00000   -0.00101    0.00000
HKLF 4


REM  ClNO3_4
REM R1 =  0.0587 for     782 Fo > 4sig(Fo)  and  0.0819 for all    1120 data
REM     95 parameters refined using     90 restraints

END

WGHT      0.0664      2.2815

REM Highest difference peak  1.243,  deepest hole -1.001,  1-sigma level  0.142
Q1    1   0.0910  0.2500  0.7151  10.50000  0.05    1.24
Q2    1   0.3626  0.2500  0.9103  10.50000  0.05    0.69
Q3    1   0.0934  0.2500  0.8764  10.50000  0.05    0.61
Q4    1   0.3593  0.2500  1.0685  10.50000  0.05    0.57
Q5    1   0.4029  0.2500  0.4144  10.50000  0.05    0.49
Q6    1   0.1102  0.0962  0.7191  11.00000  0.05    0.45
Q7    1   0.1686  0.1602  0.6849  11.00000  0.05    0.45
Q8    1   0.4475  0.2500  1.0914  10.50000  0.05    0.39
Q9    1   0.0703  0.2500  1.3002  10.50000  0.05    0.36
Q10   1   0.3615  0.0642  1.0557  11.00000  0.05    0.36
;
_shelx_res_checksum              89818
####################################################################### 
# 
# This file contains crystal structure data downloaded from the 
# Cambridge Structural Database (CSD) hosted by the Cambridge 
# Crystallographic Data Centre (CCDC).
# 
# Full information about CCDC data access policies and citation 
# guidelines are available at http://www.ccdc.cam.ac.uk/access/V1 
# 
# Audit and citation data items may have been added by the CCDC. 
# Please retain this information to preserve the provenance of 
# this file and to allow appropriate attribution of the data. 
# 
#######################################################################

data_ClNO3_2
_database_code_depnum_ccdc_archive 'CCDC 1536478'
_audit_update_record             
;
2017-03-07 deposited with the CCDC.
2018-01-19 downloaded from the CCDC.
;

_audit_creation_method           SHELXL-2016/6
_shelx_SHELXL_version_number     2016/6
_chemical_name_systematic        ?
_chemical_name_common            nitrito-pentaammine-Co(III)-chloride-nitrate
_chemical_melting_point          ?
_chemical_formula_moiety         ?
_chemical_formula_sum            'Cl Co H15 N7 O5'
_chemical_formula_weight         287.57

loop_
_atom_type_symbol
_atom_type_description
_atom_type_scat_dispersion_real
_atom_type_scat_dispersion_imag
_atom_type_scat_source
Cl Cl 0.0549 0.0527 'International Tables Vol C Tables 4.2.6.8 and 6.1.1.4'
Co Co 0.2140 0.3544 'International Tables Vol C Tables 4.2.6.8 and 6.1.1.4'
H H 0.0000 0.0000 'International Tables Vol C Tables 4.2.6.8 and 6.1.1.4'
N N 0.0006 0.0010 'International Tables Vol C Tables 4.2.6.8 and 6.1.1.4'
O O 0.0018 0.0018 'International Tables Vol C Tables 4.2.6.8 and 6.1.1.4'

_space_group_crystal_system      orthorhombic
_space_group_IT_number           62
_space_group_name_H-M_alt        'P n m a'
_space_group_name_Hall           '-P 2ac 2n'

_shelx_space_group_comment       
;
The symmetry employed for this shelxl refinement is uniquely defined
by the following loop, which should always be used as a source of
symmetry information in preference to the above space-group names.
They are only intended as comments.
;

loop_
_space_group_symop_operation_xyz
'x, y, z'
'-x+1/2, -y, z+1/2'
'x+1/2, -y+1/2, -z+1/2'
'-x, y+1/2, -z'
'-x, -y, -z'
'x-1/2, y, -z-1/2'
'-x-1/2, y-1/2, z-1/2'
'x, -y-1/2, z'

_cell_length_a                   14.4710(9)
_cell_length_b                   7.5428(3)
_cell_length_c                   9.4556(5)
_cell_angle_alpha                90
_cell_angle_beta                 90
_cell_angle_gamma                90
_cell_volume                     1032.10(9)
_cell_formula_units_Z            4
_cell_measurement_temperature    295(2)
_cell_measurement_reflns_used    671
_cell_measurement_theta_min      2.0530
_cell_measurement_theta_max      16.1780

_exptl_crystal_description       prism
_exptl_crystal_colour            orange
_exptl_crystal_density_meas      ?
_exptl_crystal_density_method    ?
_exptl_crystal_density_diffrn    1.851
_exptl_crystal_F_000             592
_exptl_transmission_factor_min   ?
_exptl_transmission_factor_max   ?
_exptl_crystal_size_max          0.25
_exptl_crystal_size_mid          0.05
_exptl_crystal_size_min          0.01
_exptl_absorpt_coefficient_mu    0.429
_shelx_estimated_absorpt_T_min   ?
_shelx_estimated_absorpt_T_max   ?
_exptl_absorpt_correction_type   multi-scan
_exptl_absorpt_correction_T_min  0.19612
_exptl_absorpt_correction_T_max  1.00000
_exptl_absorpt_process_details   
;
CrysAlisPro 1.171.38.43 (Rigaku Oxford Diffraction, 2015)
Empirical absorption correction using spherical harmonics,
 implemented in SCALE3 ABSPACK scaling algorithm.
;
_exptl_absorpt_special_details   ?
_diffrn_ambient_temperature      295(2)
_diffrn_radiation_wavelength     0.4109
_diffrn_radiation_type           ?
_diffrn_source                   synchrotron
_diffrn_measurement_device_type  '1-circle goniometer'
_diffrn_measurement_method       \w-scan
_diffrn_detector_area_resol_mean ?
_diffrn_reflns_number            4527
_diffrn_reflns_av_unetI/netI     0.0434
_diffrn_reflns_av_R_equivalents  0.0574
_diffrn_reflns_limit_h_min       -18
_diffrn_reflns_limit_h_max       15
_diffrn_reflns_limit_k_min       -9
_diffrn_reflns_limit_k_max       9
_diffrn_reflns_limit_l_min       -11
_diffrn_reflns_limit_l_max       11
_diffrn_reflns_theta_min         1.997
_diffrn_reflns_theta_max         14.877
_diffrn_reflns_theta_full        14.273
_diffrn_measured_fraction_theta_max 0.974
_diffrn_measured_fraction_theta_full 0.985
_diffrn_reflns_Laue_measured_fraction_max 0.974
_diffrn_reflns_Laue_measured_fraction_full 0.985
_diffrn_reflns_point_group_measured_fraction_max 0.974
_diffrn_reflns_point_group_measured_fraction_full 0.985
_reflns_number_total             1111
_reflns_number_gt                871
_reflns_threshold_expression     'I > 2\s(I)'
_reflns_Friedel_coverage         0.000
_reflns_Friedel_fraction_max     .
_reflns_Friedel_fraction_full    .

_reflns_special_details          
;
 Reflections were merged by SHELXL according to the crystal
 class for the calculation of statistics and refinement.
 
 _reflns_Friedel_fraction is defined as the number of unique
 Friedel pairs measured divided by the number that would be
 possible theoretically, ignoring centric projections and
 systematic absences.
;

_computing_data_collection       ?
_computing_cell_refinement       ?
_computing_data_reduction        ?
_computing_structure_solution    ?
_computing_structure_refinement  'SHELXL-2016/6 (Sheldrick, 2016)'
_computing_molecular_graphics    ?
_computing_publication_material  ?
_refine_special_details          ?
_refine_ls_structure_factor_coef Fsqd
_refine_ls_matrix_type           full
_refine_ls_weighting_scheme      calc
_refine_ls_weighting_details     
'w=1/[\s^2^(Fo^2^)+(0.0567P)^2^+1.2708P] where P=(Fo^2^+2Fc^2^)/3'
_atom_sites_solution_primary     ?
_atom_sites_solution_secondary   ?
_atom_sites_solution_hydrogens   geom
_refine_ls_hydrogen_treatment    constr
_refine_ls_extinction_method     none
_refine_ls_extinction_coef       .
_refine_ls_number_reflns         1111
_refine_ls_number_parameters     76
_refine_ls_number_restraints     0
_refine_ls_R_factor_all          0.0631
_refine_ls_R_factor_gt           0.0486
_refine_ls_wR_factor_ref         0.1451
_refine_ls_wR_factor_gt          0.1182
_refine_ls_goodness_of_fit_ref   1.202
_refine_ls_restrained_S_all      1.202
_refine_ls_shift/su_max          0.000
_refine_ls_shift/su_mean         0.000

loop_
_atom_site_label
_atom_site_type_symbol
_atom_site_fract_x
_atom_site_fract_y
_atom_site_fract_z
_atom_site_U_iso_or_equiv
_atom_site_adp_type
_atom_site_occupancy
_atom_site_site_symmetry_order
_atom_site_calc_flag
_atom_site_refinement_flags_posn
_atom_site_refinement_flags_adp
_atom_site_refinement_flags_occupancy
_atom_site_disorder_assembly
_atom_site_disorder_group
Cl1 Cl 0.35264(11) 0.250000 0.51025(16) 0.0417(4) Uani 1 2 d S T P . .
Co1 Co 0.13582(5) 0.250000 0.78837(8) 0.0329(3) Uani 1 2 d S T P . .
N1 N 0.1227(4) 0.250000 0.5831(5) 0.0410(12) Uani 1 2 d S T P . .
H1A H 0.063010 0.250000 0.560538 0.049 Uiso 0.5 2 calc R U P . .
H1B H 0.149575 0.346341 0.547589 0.049 Uiso 0.25 1 calc R U P . .
H1C H 0.149575 0.153659 0.547589 0.049 Uiso 0.25 1 calc R U P . .
H1D H 0.178430 0.250000 0.543272 0.049 Uiso 0.5 2 calc R U P . .
H1E H 0.091865 0.153659 0.556221 0.049 Uiso 0.25 1 calc R U P . .
H1F H 0.091865 0.346341 0.556221 0.049 Uiso 0.25 1 calc R U P . .
N2 N 0.0407(3) 0.0674(4) 0.8121(4) 0.0433(9) Uani 1 1 d . . . . .
H2A H 0.014905 0.043760 0.728789 0.052 Uiso 0.5 1 calc R U P . .
H2B H 0.066349 -0.030756 0.846658 0.052 Uiso 0.5 1 calc R U P . .
H2C H -0.002384 0.106160 0.871782 0.052 Uiso 0.5 1 calc R U P . .
H2D H 0.037675 0.035683 0.902697 0.052 Uiso 0.5 1 calc R U P . .
H2E H -0.013769 0.110198 0.784828 0.052 Uiso 0.5 1 calc R U P . .
H2F H 0.054964 -0.026718 0.759704 0.052 Uiso 0.5 1 calc R U P . .
N3 N 0.2295(3) 0.0634(4) 0.7715(4) 0.0437(9) Uani 1 1 d . . . . .
H3A H 0.233439 0.028655 0.681731 0.052 Uiso 0.5 1 calc R U P . .
H3B H 0.283978 0.105274 0.799659 0.052 Uiso 0.5 1 calc R U P . .
H3C H 0.213623 -0.028398 0.825377 0.052 Uiso 0.5 1 calc R U P . .
H3D H 0.253921 0.041699 0.856114 0.052 Uiso 0.5 1 calc R U P . .
H3E H 0.203382 -0.034920 0.738185 0.052 Uiso 0.5 1 calc R U P . .
H3F H 0.273737 0.098752 0.712468 0.052 Uiso 0.5 1 calc R U P . .
N5 N 0.4009(4) 0.250000 1.0133(5) 0.0429(12) Uani 1 2 d S T P . .
O3 O 0.4081(3) 0.1073(4) 0.9481(4) 0.0624(10) Uani 1 1 d . . . . .
O4 O 0.3854(4) 0.250000 1.1421(6) 0.0700(16) Uani 1 2 d S T P . .
O1 O 0.1666(4) 0.250000 0.9857(5) 0.0522(12) Uani 1 2 d S T P . .
O2 O 0.1274(4) 0.250000 1.1999(5) 0.0622(15) Uani 1 2 d S T P . .
N4 N 0.1016(5) 0.250000 1.0762(6) 0.0627(17) Uani 1 2 d S T P . .

loop_
_atom_site_aniso_label
_atom_site_aniso_U_11
_atom_site_aniso_U_22
_atom_site_aniso_U_33
_atom_site_aniso_U_23
_atom_site_aniso_U_13
_atom_site_aniso_U_12
Cl1 0.0384(9) 0.0374(7) 0.0493(9) 0.000 0.0028(6) 0.000
Co1 0.0306(5) 0.0267(4) 0.0414(5) 0.000 -0.0008(3) 0.000
N1 0.044(3) 0.029(2) 0.050(3) 0.000 0.002(2) 0.000
N2 0.033(2) 0.0364(16) 0.060(2) 0.0001(15) -0.0001(16) -0.0037(15)
N3 0.038(2) 0.0354(16) 0.058(2) 0.0006(16) -0.0036(16) 0.0012(16)
N5 0.044(3) 0.038(3) 0.047(3) 0.000 -0.008(2) 0.000
O3 0.073(3) 0.0379(16) 0.076(2) -0.0127(16) 0.0037(19) 0.0020(16)
O4 0.095(5) 0.064(3) 0.051(3) 0.000 -0.001(3) 0.000
O1 0.050(3) 0.057(3) 0.049(2) 0.000 0.003(2) 0.000
O2 0.077(4) 0.067(3) 0.042(3) 0.000 -0.005(2) 0.000
N4 0.069(5) 0.072(4) 0.047(3) 0.000 0.007(3) 0.000

_geom_special_details            
;
 All esds (except the esd in the dihedral angle between two l.s. planes)
 are estimated using the full covariance matrix.  The cell esds are taken
 into account individually in the estimation of esds in distances, angles
 and torsion angles; correlations between esds in cell parameters are only
 used when they are defined by crystal symmetry.  An approximate (isotropic)
 treatment of cell esds is used for estimating esds involving l.s. planes.
;

loop_
_geom_bond_atom_site_label_1
_geom_bond_atom_site_label_2
_geom_bond_distance
_geom_bond_site_symmetry_2
_geom_bond_publ_flag
Co1 O1 1.918(5) . ?
Co1 N1 1.950(5) . ?
Co1 N2 1.961(3) 8_565 ?
Co1 N2 1.961(3) . ?
Co1 N3 1.961(3) . ?
Co1 N3 1.961(4) 8_565 ?
N5 O4 1.238(7) . ?
N5 O3 1.244(4) 8_565 ?
N5 O3 1.244(4) . ?
O1 N4 1.272(8) . ?
O2 N4 1.228(7) . ?

loop_
_geom_angle_atom_site_label_1
_geom_angle_atom_site_label_2
_geom_angle_atom_site_label_3
_geom_angle
_geom_angle_site_symmetry_1
_geom_angle_site_symmetry_3
_geom_angle_publ_flag
O1 Co1 N1 172.1(2) . . ?
O1 Co1 N2 92.96(15) . 8_565 ?
N1 Co1 N2 92.63(16) . 8_565 ?
O1 Co1 N2 92.96(16) . . ?
N1 Co1 N2 92.63(16) . . ?
N2 Co1 N2 89.3(2) 8_565 . ?
O1 Co1 N3 85.33(15) . . ?
N1 Co1 N3 89.21(15) . . ?
N2 Co1 N3 177.82(15) 8_565 . ?
N2 Co1 N3 89.45(17) . . ?
O1 Co1 N3 85.33(15) . 8_565 ?
N1 Co1 N3 89.21(15) . 8_565 ?
N2 Co1 N3 89.45(17) 8_565 8_565 ?
N2 Co1 N3 177.82(15) . 8_565 ?
N3 Co1 N3 91.8(2) . 8_565 ?
O4 N5 O3 120.1(3) . 8_565 ?
O4 N5 O3 120.1(3) . . ?
O3 N5 O3 119.7(5) 8_565 . ?
N4 O1 Co1 118.8(5) . . ?
O2 N4 O1 114.5(7) . . ?

loop_
_geom_torsion_atom_site_label_1
_geom_torsion_atom_site_label_2
_geom_torsion_atom_site_label_3
_geom_torsion_atom_site_label_4
_geom_torsion
_geom_torsion_site_symmetry_1
_geom_torsion_site_symmetry_2
_geom_torsion_site_symmetry_3
_geom_torsion_site_symmetry_4
_geom_torsion_publ_flag
Co1 O1 N4 O2 180.000(1) . . . . ?

_refine_diff_density_max         0.702
_refine_diff_density_min         -0.832
_refine_diff_density_rms         0.142

_shelx_res_file                  
;
TITL ClNO3_2
    ClNO3_2.res
    created by SHELXL-2016/6 at 13:27:50 on 06-Mar-2017
CELL 0.41090  14.470979   7.542839   9.455592  90.0000  90.0000  90.0000
ZERR    4.00   0.000894   0.000336   0.000452   0.0000   0.0000   0.0000
LATT 1
SYMM -X+ 0.50000, -Y, Z+ 0.50000
SYMM X+ 0.50000, -Y+ 0.50000, -Z+ 0.50000
SYMM -X, Y+ 0.50000, -Z
SFAC CL CO H N O
DISP $Cl  0.05490  0.05266 139.15602!source kissel
DISP $Co  0.21395  0.35439 856.27879!source kissel
DISP $H -0.00003  0.00000  0.64123!source kissel
DISP $N  0.00062  0.00099  7.18643!source kissel
DISP $O  0.00179  0.00182 10.14789!source kissel
UNIT 4 4 60 28 20
LIST 4
TEMP 22
L.S. 50
ACTA
BOND
CONF
FMAP 2
PLAN 10
SHEL 50 0.8

WGHT    0.056700    1.270800
FVAR       3.06432
CL1   1    0.352638    0.250000    0.510247    10.50000    0.03844    0.03741 =
         0.04934    0.00000    0.00277    0.00000
CO1   2    0.135822    0.250000    0.788368    10.50000    0.03060    0.02667 =
         0.04144    0.00000   -0.00078    0.00000
N1    4    0.122714    0.250000    0.583131    10.50000    0.04374    0.02921 =
         0.05013    0.00000    0.00160    0.00000
AFIX 123
H1A   3    0.063010    0.250000    0.560538    10.25000   -1.20000
H1B   3    0.149575    0.346341    0.547589    10.25000   -1.20000
H1C   3    0.149575    0.153659    0.547589    10.25000   -1.20000
H1D   3    0.178430    0.250000    0.543272    10.25000   -1.20000
H1E   3    0.091865    0.153659    0.556221    10.25000   -1.20000
H1F   3    0.091865    0.346341    0.556221    10.25000   -1.20000
AFIX   0
N2    4    0.040686    0.067358    0.812145    11.00000    0.03324    0.03643 =
         0.06011    0.00006   -0.00011   -0.00370
AFIX 123
H2A   3    0.014905    0.043760    0.728789    10.50000   -1.20000
H2B   3    0.066349   -0.030756    0.846658    10.50000   -1.20000
H2C   3   -0.002384    0.106160    0.871782    10.50000   -1.20000
H2D   3    0.037675    0.035683    0.902697    10.50000   -1.20000
H2E   3   -0.013769    0.110198    0.784828    10.50000   -1.20000
H2F   3    0.054964   -0.026718    0.759704    10.50000   -1.20000
AFIX   0
N3    4    0.229505    0.063409    0.771478    11.00000    0.03797    0.03545 =
         0.05777    0.00059   -0.00359    0.00117
AFIX 123
H3A   3    0.233439    0.028655    0.681731    10.50000   -1.20000
H3B   3    0.283978    0.105274    0.799659    10.50000   -1.20000
H3C   3    0.213623   -0.028398    0.825377    10.50000   -1.20000
H3D   3    0.253921    0.041699    0.856114    10.50000   -1.20000
H3E   3    0.203382   -0.034920    0.738185    10.50000   -1.20000
H3F   3    0.273737    0.098752    0.712468    10.50000   -1.20000
AFIX   0
N5    4    0.400913    0.250000    1.013284    10.50000    0.04407    0.03799 =
         0.04673    0.00000   -0.00825    0.00000
O3    5    0.408124    0.107341    0.948127    11.00000    0.07344    0.03788 =
         0.07590   -0.01269    0.00371    0.00198
O4    5    0.385372    0.250000    1.142077    10.50000    0.09482    0.06388 =
         0.05128    0.00000   -0.00148    0.00000
O1    5    0.166619    0.250000    0.985695    10.50000    0.05040    0.05748 =
         0.04882    0.00000    0.00331    0.00000
O2    5    0.127436    0.250000    1.199882    10.50000    0.07745    0.06705 =
         0.04214    0.00000   -0.00465    0.00000
N4    4    0.101594    0.250000    1.076171    10.50000    0.06924    0.07247 =
         0.04651    0.00000    0.00709    0.00000

HKLF 4


REM  ClNO3_2
REM R1 =  0.0486 for     871 Fo > 4sig(Fo)  and  0.0631 for all    1111 data
REM     76 parameters refined using      0 restraints

END

WGHT      0.0567      1.2656

REM Highest difference peak  0.702,  deepest hole -0.832,  1-sigma level  0.142
Q1    1   0.0907  0.2500  0.7165  10.50000  0.05    0.70
Q2    1   0.3724  0.0300  1.0426  11.00000  0.05    0.49
Q3    1   0.2345  0.2500  1.0467  10.50000  0.05    0.48
Q4    1   0.1327 -0.0038  0.9035  11.00000  0.05    0.43
Q5    1   0.3721  0.0329  0.6722  11.00000  0.05    0.41
Q6    1   0.1372 -0.0624  0.8200  11.00000  0.05    0.40
Q7    1   0.3594  0.2500  0.9161  10.50000  0.05    0.40
Q8    1   0.3614  0.0190  0.8784  11.00000  0.05    0.38
Q9    1   0.1205  0.0007  1.0319  11.00000  0.05    0.37
Q10   1   0.3419  0.0971  0.9740  11.00000  0.05    0.36
;
_shelx_res_checksum              75730
####################################################################### 
# 
# This file contains crystal structure data downloaded from the 
# Cambridge Structural Database (CSD) hosted by the Cambridge 
# Crystallographic Data Centre (CCDC).
# 
# Full information about CCDC data access policies and citation 
# guidelines are available at http://www.ccdc.cam.ac.uk/access/V1 
# 
# Audit and citation data items may have been added by the CCDC. 
# Please retain this information to preserve the provenance of 
# this file and to allow appropriate attribution of the data. 
# 
#######################################################################

data_ClNO3_8
_database_code_depnum_ccdc_archive 'CCDC 1536484'
_audit_update_record             
;
2017-03-07 deposited with the CCDC.
2018-01-19 downloaded from the CCDC.
;

_audit_creation_method           SHELXL-2016/6
_shelx_SHELXL_version_number     2016/6
_chemical_name_systematic        ?
_chemical_name_common            
nitro-nitrito-pentaammine-Co(III)-chloride-nitrate
_chemical_melting_point          ?
_chemical_formula_moiety         ?
_chemical_formula_sum            'Cl Co H15 N7 O5'
_chemical_formula_weight         287.57

loop_
_atom_type_symbol
_atom_type_description
_atom_type_scat_dispersion_real
_atom_type_scat_dispersion_imag
_atom_type_scat_source
Cl Cl 0.0549 0.0527 'International Tables Vol C Tables 4.2.6.8 and 6.1.1.4'
Co Co 0.2140 0.3544 'International Tables Vol C Tables 4.2.6.8 and 6.1.1.4'
H H 0.0000 0.0000 'International Tables Vol C Tables 4.2.6.8 and 6.1.1.4'
N N 0.0006 0.0010 'International Tables Vol C Tables 4.2.6.8 and 6.1.1.4'
O O 0.0018 0.0018 'International Tables Vol C Tables 4.2.6.8 and 6.1.1.4'

_space_group_crystal_system      orthorhombic
_space_group_IT_number           62
_space_group_name_H-M_alt        'P n m a'
_space_group_name_Hall           '-P 2ac 2n'

_shelx_space_group_comment       
;
The symmetry employed for this shelxl refinement is uniquely defined
by the following loop, which should always be used as a source of
symmetry information in preference to the above space-group names.
They are only intended as comments.
;

loop_
_space_group_symop_operation_xyz
'x, y, z'
'-x+1/2, -y, z+1/2'
'x+1/2, -y+1/2, -z+1/2'
'-x, y+1/2, -z'
'-x, -y, -z'
'x-1/2, y, -z-1/2'
'-x-1/2, y-1/2, z-1/2'
'x, -y-1/2, z'

_cell_length_a                   14.7589(12)
_cell_length_b                   7.3480(3)
_cell_length_c                   9.5909(4)
_cell_angle_alpha                90
_cell_angle_beta                 90
_cell_angle_gamma                90
_cell_volume                     1040.11(11)
_cell_formula_units_Z            4
_cell_measurement_temperature    295(2)
_cell_measurement_reflns_used    631
_cell_measurement_theta_min      2.0150
_cell_measurement_theta_max      15.9120

_exptl_crystal_description       prism
_exptl_crystal_colour            orange
_exptl_crystal_density_meas      ?
_exptl_crystal_density_method    ?
_exptl_crystal_density_diffrn    1.836
_exptl_crystal_F_000             592
_exptl_transmission_factor_min   ?
_exptl_transmission_factor_max   ?
_exptl_crystal_size_max          0.25
_exptl_crystal_size_mid          0.05
_exptl_crystal_size_min          0.01
_exptl_absorpt_coefficient_mu    0.425
_shelx_estimated_absorpt_T_min   ?
_shelx_estimated_absorpt_T_max   ?
_exptl_absorpt_correction_type   multi-scan
_exptl_absorpt_correction_T_min  0.00716
_exptl_absorpt_correction_T_max  1.00000
_exptl_absorpt_process_details   
;
CrysAlisPro 1.171.38.43 (Rigaku Oxford Diffraction, 2015)
Empirical absorption correction using spherical harmonics,
 implemented in SCALE3 ABSPACK scaling algorithm.
;
_exptl_absorpt_special_details   ?
_diffrn_ambient_temperature      295(2)
_diffrn_radiation_wavelength     0.4109
_diffrn_radiation_type           ?
_diffrn_source                   synchrotron
_diffrn_measurement_device_type  '1-circle goniometer'
_diffrn_measurement_method       \w-scan
_diffrn_detector_area_resol_mean ?
_diffrn_reflns_number            4458
_diffrn_reflns_av_unetI/netI     0.0542
_diffrn_reflns_av_R_equivalents  0.0665
_diffrn_reflns_limit_h_min       -16
_diffrn_reflns_limit_h_max       18
_diffrn_reflns_limit_k_min       -9
_diffrn_reflns_limit_k_max       9
_diffrn_reflns_limit_l_min       -11
_diffrn_reflns_limit_l_max       11
_diffrn_reflns_theta_min         2.019
_diffrn_reflns_theta_max         14.879
_diffrn_reflns_theta_full        14.273
_diffrn_measured_fraction_theta_max 0.983
_diffrn_measured_fraction_theta_full 0.991
_diffrn_reflns_Laue_measured_fraction_max 0.983
_diffrn_reflns_Laue_measured_fraction_full 0.991
_diffrn_reflns_point_group_measured_fraction_max 0.983
_diffrn_reflns_point_group_measured_fraction_full 0.991
_reflns_number_total             1126
_reflns_number_gt                810
_reflns_threshold_expression     'I > 2\s(I)'
_reflns_Friedel_coverage         0.000
_reflns_Friedel_fraction_max     .
_reflns_Friedel_fraction_full    .

_reflns_special_details          
;
 Reflections were merged by SHELXL according to the crystal
 class for the calculation of statistics and refinement.
 
 _reflns_Friedel_fraction is defined as the number of unique
 Friedel pairs measured divided by the number that would be
 possible theoretically, ignoring centric projections and
 systematic absences.
;

_computing_data_collection       ?
_computing_cell_refinement       ?
_computing_data_reduction        ?
_computing_structure_solution    ?
_computing_structure_refinement  'SHELXL-2016/6 (Sheldrick, 2016)'
_computing_molecular_graphics    ?
_computing_publication_material  ?
_refine_special_details          ?
_refine_ls_structure_factor_coef Fsqd
_refine_ls_matrix_type           full
_refine_ls_weighting_scheme      calc
_refine_ls_weighting_details     
'w=1/[\s^2^(Fo^2^)+(0.0862P)^2^+2.2935P] where P=(Fo^2^+2Fc^2^)/3'
_atom_sites_solution_primary     ?
_atom_sites_solution_secondary   ?
_atom_sites_solution_hydrogens   geom
_refine_ls_hydrogen_treatment    constr
_refine_ls_extinction_method     none
_refine_ls_extinction_coef       .
_refine_ls_number_reflns         1126
_refine_ls_number_parameters     95
_refine_ls_number_restraints     84
_refine_ls_R_factor_all          0.0764
_refine_ls_R_factor_gt           0.0568
_refine_ls_wR_factor_ref         0.1891
_refine_ls_wR_factor_gt          0.1436
_refine_ls_goodness_of_fit_ref   1.132
_refine_ls_restrained_S_all      1.102
_refine_ls_shift/su_max          0.000
_refine_ls_shift/su_mean         0.000

loop_
_atom_site_label
_atom_site_type_symbol
_atom_site_fract_x
_atom_site_fract_y
_atom_site_fract_z
_atom_site_U_iso_or_equiv
_atom_site_adp_type
_atom_site_occupancy
_atom_site_site_symmetry_order
_atom_site_calc_flag
_atom_site_refinement_flags_posn
_atom_site_refinement_flags_adp
_atom_site_refinement_flags_occupancy
_atom_site_disorder_assembly
_atom_site_disorder_group
Cl1 Cl 0.34902(14) 0.250000 0.5173(2) 0.0421(5) Uani 1 2 d S T P . .
Co1 Co 0.13335(7) 0.250000 0.79435(9) 0.0325(4) Uani 1 2 d S T P . .
N1 N 0.1239(4) 0.250000 0.5903(6) 0.0374(14) Uani 1 2 d S T P A .
H1A H 0.065761 0.250000 0.565704 0.045 Uiso 0.5 2 calc R U P . .
H1B H 0.150825 0.348896 0.556373 0.045 Uiso 0.25 1 calc R U P . .
H1C H 0.150825 0.151104 0.556373 0.045 Uiso 0.25 1 calc R U P . .
H1D H 0.179180 0.250000 0.553262 0.045 Uiso 0.5 2 calc R U P . .
H1E H 0.094116 0.151104 0.562594 0.045 Uiso 0.25 1 calc R U P . .
H1F H 0.094116 0.348896 0.562594 0.045 Uiso 0.25 1 calc R U P . .
N2 N 0.0400(3) 0.0625(6) 0.8124(5) 0.0411(10) Uani 1 1 d . . . . .
H2A H 0.015687 0.040403 0.729193 0.049 Uiso 0.5 1 calc R U P . .
H2B H 0.064733 -0.039033 0.845652 0.049 Uiso 0.5 1 calc R U P . .
H2C H -0.002913 0.100972 0.870581 0.049 Uiso 0.5 1 calc R U P . .
H2D H 0.035984 0.027825 0.901091 0.049 Uiso 0.5 1 calc R U P . .
H2E H -0.013062 0.107261 0.784632 0.049 Uiso 0.5 1 calc R U P . .
H2F H 0.054584 -0.032744 0.759703 0.049 Uiso 0.5 1 calc R U P . .
N3 N 0.2260(3) 0.0585(6) 0.7804(4) 0.0412(10) Uani 1 1 d . . . . .
H3A H 0.230508 0.021715 0.692274 0.049 Uiso 0.5 1 calc R U P . .
H3B H 0.279165 0.102279 0.808666 0.049 Uiso 0.5 1 calc R U P . .
H3C H 0.210331 -0.035235 0.834031 0.049 Uiso 0.5 1 calc R U P . .
H3D H 0.249494 0.037457 0.864374 0.049 Uiso 0.5 1 calc R U P . .
H3E H 0.200838 -0.043106 0.747982 0.049 Uiso 0.5 1 calc R U P . .
H3F H 0.269672 0.094407 0.722616 0.049 Uiso 0.5 1 calc R U P . .
N5 N 0.4092(5) 0.250000 1.0028(6) 0.0427(15) Uani 1 2 d S T P . .
O3 O 0.4104(3) 0.1029(5) 0.9378(5) 0.0594(12) Uani 1 1 d . . . . .
O4 O 0.4078(6) 0.250000 1.1310(7) 0.076(2) Uani 1 2 d S T P . .
O1A O 0.163(3) 0.250000 0.983(3) 0.045(3) Uani 0.233(12) 2 d DS TU P A 1
O2A O 0.1297(16) 0.250000 1.198(2) 0.049(3) Uani 0.233(12) 2 d DS TU P A 1
N4A N 0.104(2) 0.250000 1.076(3) 0.049(3) Uani 0.233(12) 2 d DS TU P A 1
O1B O 0.2236(5) 0.250000 1.0466(7) 0.0496(19) Uani 0.767(12) 2 d DS TU P A 2
O2B O 0.0790(6) 0.250000 1.0701(9) 0.052(2) Uani 0.767(12) 2 d DS TU P A 2
N4B N 0.1474(9) 0.250000 0.9951(12) 0.042(2) Uani 0.767(12) 2 d DS TU P A 2

loop_
_atom_site_aniso_label
_atom_site_aniso_U_11
_atom_site_aniso_U_22
_atom_site_aniso_U_33
_atom_site_aniso_U_23
_atom_site_aniso_U_13
_atom_site_aniso_U_12
Cl1 0.0416(11) 0.0415(10) 0.0434(10) 0.000 0.0032(8) 0.000
Co1 0.0295(7) 0.0333(6) 0.0348(6) 0.000 0.0007(3) 0.000
N1 0.039(4) 0.036(3) 0.037(3) 0.000 -0.003(2) 0.000
N2 0.031(3) 0.039(2) 0.053(2) 0.0005(19) 0.0061(19) -0.004(2)
N3 0.034(2) 0.042(2) 0.048(2) 0.0021(19) -0.0005(19) 0.001(2)
N5 0.044(4) 0.044(3) 0.040(3) 0.000 -0.006(3) 0.000
O3 0.058(3) 0.048(2) 0.073(3) -0.011(2) 0.005(2) 0.005(2)
O4 0.103(7) 0.072(4) 0.051(4) 0.000 -0.018(4) 0.000
O1A 0.037(6) 0.058(5) 0.041(5) 0.000 0.001(5) 0.000
O2A 0.044(7) 0.060(6) 0.042(5) 0.000 0.003(5) 0.000
N4A 0.041(6) 0.063(5) 0.042(5) 0.000 0.002(5) 0.000
O1B 0.037(4) 0.069(4) 0.044(3) 0.000 -0.006(3) 0.000
O2B 0.039(5) 0.070(4) 0.045(3) 0.000 0.011(3) 0.000
N4B 0.040(5) 0.048(3) 0.037(3) 0.000 0.005(3) 0.000

_geom_special_details            
;
 All esds (except the esd in the dihedral angle between two l.s. planes)
 are estimated using the full covariance matrix.  The cell esds are taken
 into account individually in the estimation of esds in distances, angles
 and torsion angles; correlations between esds in cell parameters are only
 used when they are defined by crystal symmetry.  An approximate (isotropic)
 treatment of cell esds is used for estimating esds involving l.s. planes.
;

loop_
_geom_bond_atom_site_label_1
_geom_bond_atom_site_label_2
_geom_bond_distance
_geom_bond_site_symmetry_2
_geom_bond_publ_flag
Co1 O1A 1.86(3) . ?
Co1 N4B 1.936(12) . ?
Co1 N2 1.956(4) . ?
Co1 N2 1.956(4) 8_565 ?
Co1 N1 1.962(6) . ?
Co1 N3 1.967(4) 8_565 ?
Co1 N3 1.967(4) . ?
N5 O4 1.230(9) . ?
N5 O3 1.248(5) . ?
N5 O3 1.248(5) 8_565 ?
O1A N4A 1.242(19) . ?
O2A N4A 1.230(19) . ?
O1B N4B 1.229(14) . ?
O2B N4B 1.239(10) . ?

loop_
_geom_angle_atom_site_label_1
_geom_angle_atom_site_label_2
_geom_angle_atom_site_label_3
_geom_angle
_geom_angle_site_symmetry_1
_geom_angle_site_symmetry_3
_geom_angle_publ_flag
O1A Co1 N2 94.5(9) . . ?
N4B Co1 N2 89.3(3) . . ?
O1A Co1 N2 94.5(9) . 8_565 ?
N2 Co1 N2 89.5(3) . 8_565 ?
O1A Co1 N1 170.6(13) . . ?
N4B Co1 N1 177.9(4) . . ?
N2 Co1 N1 92.19(19) . . ?
N2 Co1 N1 92.19(19) 8_565 . ?
O1A Co1 N3 84.5(9) . 8_565 ?
N2 Co1 N3 178.56(18) . 8_565 ?
N2 Co1 N3 89.5(2) 8_565 8_565 ?
N1 Co1 N3 88.95(18) . 8_565 ?
O1A Co1 N3 84.5(9) . . ?
N4B Co1 N3 89.6(3) . . ?
N2 Co1 N3 89.5(2) . . ?
N2 Co1 N3 178.56(18) 8_565 . ?
N1 Co1 N3 88.95(18) . . ?
N3 Co1 N3 91.4(3) 8_565 . ?
O4 N5 O3 120.0(3) . . ?
O4 N5 O3 120.0(3) . 8_565 ?
O3 N5 O3 120.0(6) . 8_565 ?
N4A O1A Co1 122(3) . . ?
O2A N4A O1A 118(2) . . ?
O1B N4B O2B 120.8(11) . . ?
O1B N4B Co1 119.8(8) . . ?
O2B N4B Co1 119.4(10) . . ?

loop_
_geom_torsion_atom_site_label_1
_geom_torsion_atom_site_label_2
_geom_torsion_atom_site_label_3
_geom_torsion_atom_site_label_4
_geom_torsion
_geom_torsion_site_symmetry_1
_geom_torsion_site_symmetry_2
_geom_torsion_site_symmetry_3
_geom_torsion_site_symmetry_4
_geom_torsion_publ_flag
N2 Co1 O1A N4A -44.94(15) . . . . ?
N2 Co1 O1A N4A 44.94(15) 8_565 . . . ?
N3 Co1 O1A N4A 134.05(17) 8_565 . . . ?
N3 Co1 O1A N4A -134.05(17) . . . . ?
Co1 O1A N4A O2A 180.000(7) . . . . ?

_refine_diff_density_max         0.886
_refine_diff_density_min         -1.009
_refine_diff_density_rms         0.196

_shelx_res_file                  
;
TITL ClNO3_8
    ClNO3_8.res
    created by SHELXL-2016/6 at 14:28:03 on 06-Mar-2017
CELL 0.41090  14.758940   7.347954   9.590896  90.0000  90.0000  90.0000
ZERR    4.00   0.001233   0.000339   0.000449   0.0000   0.0000   0.0000
LATT 1
SYMM -X+ 0.50000, -Y, Z+ 0.50000
SYMM X+ 0.50000, -Y+ 0.50000, -Z+ 0.50000
SYMM -X, Y+ 0.50000, -Z
SFAC CL CO H N O
DISP $Cl  0.05490  0.05266 139.15602!source kissel
DISP $Co  0.21395  0.35439 856.27879!source kissel
DISP $H -0.00003  0.00000  0.64123!source kissel
DISP $N  0.00062  0.00099  7.18643!source kissel
DISP $O  0.00179  0.00182 10.14789!source kissel
UNIT 4 4 60 28 20
LIST 4
TEMP 22
L.S. 50
ACTA
BOND
CONF
FMAP 2
PLAN 10
SHEL 50 0.8
DFIX 1.23 N4A O1A N4A O2A N4B O1B N4B O2B
DFIX 2.13 O1A O2A O1B O2B
SIMU 0.01 0.01 O1A O2A N4A O1B O2B N4B
DELU O1A O2A N4A O1B O2B N4B
WGHT    0.086200    2.293500
FVAR       2.68188   0.23312
CL1   1    0.349023    0.250000    0.517329    10.50000    0.04157    0.04149 =
         0.04335    0.00000    0.00316    0.00000
CO1   2    0.133351    0.250000    0.794352    10.50000    0.02949    0.03326 =
         0.03479    0.00000    0.00068    0.00000
N1    4    0.123900    0.250000    0.590337    10.50000    0.03889    0.03605 =
         0.03717    0.00000   -0.00310    0.00000
AFIX 123
H1A   3    0.065761    0.250000    0.565704    10.25000   -1.20000
H1B   3    0.150825    0.348896    0.556373    10.25000   -1.20000
H1C   3    0.150825    0.151104    0.556373    10.25000   -1.20000
H1D   3    0.179180    0.250000    0.553262    10.25000   -1.20000
H1E   3    0.094116    0.151104    0.562594    10.25000   -1.20000
H1F   3    0.094116    0.348896    0.562594    10.25000   -1.20000
AFIX   0
N2    4    0.039995    0.062546    0.812404    11.00000    0.03144    0.03907 =
         0.05272    0.00054    0.00610   -0.00352
AFIX 123
H2A   3    0.015687    0.040403    0.729193    10.50000   -1.20000
H2B   3    0.064733   -0.039033    0.845652    10.50000   -1.20000
H2C   3   -0.002913    0.100972    0.870581    10.50000   -1.20000
H2D   3    0.035984    0.027825    0.901091    10.50000   -1.20000
H2E   3   -0.013062    0.107261    0.784632    10.50000   -1.20000
H2F   3    0.054584   -0.032744    0.759703    10.50000   -1.20000
AFIX   0
N3    4    0.226024    0.058472    0.780424    11.00000    0.03359    0.04227 =
         0.04766    0.00212   -0.00048    0.00084
AFIX 123
H3A   3    0.230508    0.021715    0.692274    10.50000   -1.20000
H3B   3    0.279165    0.102279    0.808666    10.50000   -1.20000
H3C   3    0.210331   -0.035235    0.834031    10.50000   -1.20000
H3D   3    0.249494    0.037457    0.864374    10.50000   -1.20000
H3E   3    0.200838   -0.043106    0.747982    10.50000   -1.20000
H3F   3    0.269672    0.094407    0.722616    10.50000   -1.20000
AFIX   0
N5    4    0.409173    0.250000    1.002784    10.50000    0.04448    0.04373 =
         0.03988    0.00000   -0.00588    0.00000
O3    5    0.410351    0.102899    0.937809    11.00000    0.05767    0.04797 =
         0.07264   -0.01105    0.00466    0.00469
O4    5    0.407765    0.250000    1.131027    10.50000    0.10306    0.07223 =
         0.05142    0.00000   -0.01766    0.00000
PART 1
O1A   5    0.162756    0.250000    0.983310    20.50000    0.03733    0.05751 =
         0.04058    0.00000    0.00069    0.00000
O2A   5    0.129731    0.250000    1.198335    20.50000    0.04407    0.05979 =
         0.04224    0.00000    0.00341    0.00000
N4A   4    0.104163    0.250000    1.076320    20.50000    0.04053    0.06320 =
         0.04237    0.00000    0.00229    0.00000
PART 2
O1B   5    0.223647    0.250000    1.046569   -20.50000    0.03650    0.06872 =
         0.04365    0.00000   -0.00561    0.00000
O2B   5    0.079047    0.250000    1.070103   -20.50000    0.03944    0.07032 =
         0.04508    0.00000    0.01107    0.00000
N4B   4    0.147364    0.250000    0.995084   -20.50000    0.03997    0.04831 =
         0.03750    0.00000    0.00457    0.00000
HKLF 4


REM  ClNO3_8
REM R1 =  0.0568 for     810 Fo > 4sig(Fo)  and  0.0764 for all    1126 data
REM     95 parameters refined using     84 restraints

END

WGHT      0.0862      2.2935

REM Highest difference peak  0.886,  deepest hole -1.009,  1-sigma level  0.196
Q1    1   0.0936  0.2500  0.7046  10.50000  0.05    0.89
Q2    1   0.3025 -0.0420  0.6030  11.00000  0.05    0.53
Q3    1   0.3383  0.0590  0.5169  11.00000  0.05    0.51
Q4    1   0.2734  0.0386  1.0228  11.00000  0.05    0.50
Q5    1   0.4093  0.0630  1.1044  11.00000  0.05    0.49
Q6    1   0.1126  0.0960  0.7163  11.00000  0.05    0.49
Q7    1   0.1805  0.0305  0.9193  11.00000  0.05    0.48
Q8    1   0.1563 -0.0548  0.5629  11.00000  0.05    0.48
Q9    1   0.1267  0.0644  1.1824  11.00000  0.05    0.46
Q10   1   0.1255  0.0861  0.8544  11.00000  0.05    0.45
;
_shelx_res_checksum              28912
####################################################################### 
# 
# This file contains crystal structure data downloaded from the 
# Cambridge Structural Database (CSD) hosted by the Cambridge 
# Crystallographic Data Centre (CCDC).
# 
# Full information about CCDC data access policies and citation 
# guidelines are available at http://www.ccdc.cam.ac.uk/access/V1 
# 
# Audit and citation data items may have been added by the CCDC. 
# Please retain this information to preserve the provenance of 
# this file and to allow appropriate attribution of the data. 
# 
#######################################################################

data_ClNO3_3
_database_code_depnum_ccdc_archive 'CCDC 1536479'
_audit_update_record             
;
2017-03-07 deposited with the CCDC.
2018-01-19 downloaded from the CCDC.
;

_audit_creation_method           SHELXL-2016/6
_shelx_SHELXL_version_number     2016/6
_chemical_name_systematic        ?
_chemical_name_common            
nitro-nitrito-pentaammine-Co(III)-chloride-nitrate
_chemical_melting_point          ?
_chemical_formula_moiety         ?
_chemical_formula_sum            'Cl Co H15 N7 O5'
_chemical_formula_weight         287.57

loop_
_atom_type_symbol
_atom_type_description
_atom_type_scat_dispersion_real
_atom_type_scat_dispersion_imag
_atom_type_scat_source
Cl Cl 0.0549 0.0527 'International Tables Vol C Tables 4.2.6.8 and 6.1.1.4'
Co Co 0.2140 0.3544 'International Tables Vol C Tables 4.2.6.8 and 6.1.1.4'
H H 0.0000 0.0000 'International Tables Vol C Tables 4.2.6.8 and 6.1.1.4'
N N 0.0006 0.0010 'International Tables Vol C Tables 4.2.6.8 and 6.1.1.4'
O O 0.0018 0.0018 'International Tables Vol C Tables 4.2.6.8 and 6.1.1.4'

_space_group_crystal_system      orthorhombic
_space_group_IT_number           62
_space_group_name_H-M_alt        'P n m a'
_space_group_name_Hall           '-P 2ac 2n'

_shelx_space_group_comment       
;
The symmetry employed for this shelxl refinement is uniquely defined
by the following loop, which should always be used as a source of
symmetry information in preference to the above space-group names.
They are only intended as comments.
;

loop_
_space_group_symop_operation_xyz
'x, y, z'
'-x+1/2, -y, z+1/2'
'x+1/2, -y+1/2, -z+1/2'
'-x, y+1/2, -z'
'-x, -y, -z'
'x-1/2, y, -z-1/2'
'-x-1/2, y-1/2, z-1/2'
'x, -y-1/2, z'

_cell_length_a                   14.5467(12)
_cell_length_b                   7.4933(4)
_cell_length_c                   9.4931(5)
_cell_angle_alpha                90
_cell_angle_beta                 90
_cell_angle_gamma                90
_cell_volume                     1034.78(11)
_cell_formula_units_Z            4
_cell_measurement_temperature    295(2)
_cell_measurement_reflns_used    560
_cell_measurement_theta_min      2.0410
_cell_measurement_theta_max      16.5230

_exptl_crystal_description       prism
_exptl_crystal_colour            orange
_exptl_crystal_density_meas      ?
_exptl_crystal_density_method    ?
_exptl_crystal_density_diffrn    1.846
_exptl_crystal_F_000             592
_exptl_transmission_factor_min   ?
_exptl_transmission_factor_max   ?
_exptl_crystal_size_max          0.25
_exptl_crystal_size_mid          0.05
_exptl_crystal_size_min          0.01
_exptl_absorpt_coefficient_mu    0.428
_shelx_estimated_absorpt_T_min   ?
_shelx_estimated_absorpt_T_max   ?
_exptl_absorpt_correction_type   multi-scan
_exptl_absorpt_correction_T_min  0.31599
_exptl_absorpt_correction_T_max  1.00000
_exptl_absorpt_process_details   
;
CrysAlisPro 1.171.38.43 (Rigaku Oxford Diffraction, 2015)
Empirical absorption correction using spherical harmonics,
 implemented in SCALE3 ABSPACK scaling algorithm.
;
_exptl_absorpt_special_details   ?
_diffrn_ambient_temperature      295(2)
_diffrn_radiation_wavelength     0.4109
_diffrn_radiation_type           ?
_diffrn_source                   synchrotron
_diffrn_measurement_device_type  '1-circle goniometer'
_diffrn_measurement_method       \w-scan
_diffrn_detector_area_resol_mean ?
_diffrn_reflns_number            4495
_diffrn_reflns_av_unetI/netI     0.0440
_diffrn_reflns_av_R_equivalents  0.0553
_diffrn_reflns_limit_h_min       -15
_diffrn_reflns_limit_h_max       18
_diffrn_reflns_limit_k_min       -9
_diffrn_reflns_limit_k_max       9
_diffrn_reflns_limit_l_min       -11
_diffrn_reflns_limit_l_max       11
_diffrn_reflns_theta_min         2.002
_diffrn_reflns_theta_max         14.875
_diffrn_reflns_theta_full        14.273
_diffrn_measured_fraction_theta_max 0.982
_diffrn_measured_fraction_theta_full 0.986
_diffrn_reflns_Laue_measured_fraction_max 0.982
_diffrn_reflns_Laue_measured_fraction_full 0.986
_diffrn_reflns_point_group_measured_fraction_max 0.982
_diffrn_reflns_point_group_measured_fraction_full 0.986
_reflns_number_total             1122
_reflns_number_gt                828
_reflns_threshold_expression     'I > 2\s(I)'
_reflns_Friedel_coverage         0.000
_reflns_Friedel_fraction_max     .
_reflns_Friedel_fraction_full    .

_reflns_special_details          
;
 Reflections were merged by SHELXL according to the crystal
 class for the calculation of statistics and refinement.
 
 _reflns_Friedel_fraction is defined as the number of unique
 Friedel pairs measured divided by the number that would be
 possible theoretically, ignoring centric projections and
 systematic absences.
;

_computing_data_collection       ?
_computing_cell_refinement       ?
_computing_data_reduction        ?
_computing_structure_solution    ?
_computing_structure_refinement  'SHELXL-2016/6 (Sheldrick, 2016)'
_computing_molecular_graphics    ?
_computing_publication_material  ?
_refine_special_details          ?
_refine_ls_structure_factor_coef Fsqd
_refine_ls_matrix_type           full
_refine_ls_weighting_scheme      calc
_refine_ls_weighting_details     
'w=1/[\s^2^(Fo^2^)+(0.0706P)^2^+2.4879P] where P=(Fo^2^+2Fc^2^)/3'
_atom_sites_solution_primary     ?
_atom_sites_solution_secondary   ?
_atom_sites_solution_hydrogens   geom
_refine_ls_hydrogen_treatment    constr
_refine_ls_extinction_method     none
_refine_ls_extinction_coef       .
_refine_ls_number_reflns         1122
_refine_ls_number_parameters     95
_refine_ls_number_restraints     84
_refine_ls_R_factor_all          0.0761
_refine_ls_R_factor_gt           0.0562
_refine_ls_wR_factor_ref         0.1707
_refine_ls_wR_factor_gt          0.1391
_refine_ls_goodness_of_fit_ref   1.134
_refine_ls_restrained_S_all      1.097
_refine_ls_shift/su_max          0.000
_refine_ls_shift/su_mean         0.000

loop_
_atom_site_label
_atom_site_type_symbol
_atom_site_fract_x
_atom_site_fract_y
_atom_site_fract_z
_atom_site_U_iso_or_equiv
_atom_site_adp_type
_atom_site_occupancy
_atom_site_site_symmetry_order
_atom_site_calc_flag
_atom_site_refinement_flags_posn
_atom_site_refinement_flags_adp
_atom_site_refinement_flags_occupancy
_atom_site_disorder_assembly
_atom_site_disorder_group
Cl1 Cl 0.35156(13) 0.250000 0.5122(2) 0.0460(5) Uani 1 2 d S T P . .
Co1 Co 0.13501(6) 0.250000 0.78977(10) 0.0367(4) Uani 1 2 d S T P . .
N1 N 0.1229(4) 0.250000 0.5854(6) 0.0427(14) Uani 1 2 d S T P A .
H1A H 0.063623 0.250000 0.562296 0.051 Uiso 0.5 2 calc R U P . .
H1B H 0.149793 0.346977 0.550319 0.051 Uiso 0.25 1 calc R U P . .
H1C H 0.149793 0.153023 0.550319 0.051 Uiso 0.25 1 calc R U P . .
H1D H 0.178517 0.250000 0.546327 0.051 Uiso 0.5 2 calc R U P . .
H1E H 0.092346 0.153023 0.558304 0.051 Uiso 0.25 1 calc R U P . .
H1F H 0.092346 0.346977 0.558304 0.051 Uiso 0.25 1 calc R U P . .
N2 N 0.0401(3) 0.0659(5) 0.8116(5) 0.0465(10) Uani 1 1 d . . . . .
H2A H 0.019151 0.034242 0.727130 0.056 Uiso 0.5 1 calc R U P . .
H2B H 0.064131 -0.028913 0.854420 0.056 Uiso 0.5 1 calc R U P . .
H2C H -0.005956 0.108873 0.863101 0.056 Uiso 0.5 1 calc R U P . .
H2D H 0.032399 0.041892 0.902637 0.056 Uiso 0.5 1 calc R U P . .
H2E H -0.012581 0.105048 0.775347 0.056 Uiso 0.5 1 calc R U P . .
H2F H 0.057506 -0.032739 0.766666 0.056 Uiso 0.5 1 calc R U P . .
N3 N 0.2287(3) 0.0624(5) 0.7743(5) 0.0464(10) Uani 1 1 d . . . . .
H3A H 0.237483 0.035586 0.683976 0.056 Uiso 0.5 1 calc R U P . .
H3B H 0.281219 0.101059 0.811555 0.056 Uiso 0.5 1 calc R U P . .
H3C H 0.209921 -0.034351 0.820385 0.056 Uiso 0.5 1 calc R U P . .
H3D H 0.248266 0.032610 0.859968 0.056 Uiso 0.5 1 calc R U P . .
H3E H 0.204530 -0.032863 0.732389 0.056 Uiso 0.5 1 calc R U P . .
H3F H 0.275827 0.102547 0.723559 0.056 Uiso 0.5 1 calc R U P . .
N5 N 0.4033(5) 0.250000 1.0110(6) 0.0466(15) Uani 1 2 d S T P . .
O3 O 0.4081(3) 0.1067(5) 0.9468(5) 0.0676(12) Uani 1 1 d . . . . .
O4 O 0.3912(6) 0.250000 1.1405(7) 0.083(2) Uani 1 2 d S T P . .
O1A O 0.1653(6) 0.250000 0.9855(10) 0.0552(19) Uani 0.780(11) 2 d DS TU P A 1
O2A O 0.1285(5) 0.250000 1.1995(7) 0.059(2) Uani 0.780(11) 2 d DS TU P A 1
N4A N 0.1031(8) 0.250000 1.0779(11) 0.061(2) Uani 0.780(11) 2 d DS TU P A 1
O1B O 0.2214(18) 0.250000 1.045(3) 0.060(3) Uani 0.220(11) 2 d DS TU P A 2
O2B O 0.0752(19) 0.250000 1.062(4) 0.059(3) Uani 0.220(11) 2 d DS TU P A 2
N4B N 0.146(2) 0.250000 0.990(4) 0.059(3) Uani 0.220(11) 2 d DS TU P A 2

loop_
_atom_site_aniso_label
_atom_site_aniso_U_11
_atom_site_aniso_U_22
_atom_site_aniso_U_33
_atom_site_aniso_U_23
_atom_site_aniso_U_13
_atom_site_aniso_U_12
Cl1 0.0465(11) 0.0402(9) 0.0514(10) 0.000 0.0033(8) 0.000
Co1 0.0369(6) 0.0290(5) 0.0442(6) 0.000 -0.0004(4) 0.000
N1 0.042(3) 0.035(3) 0.051(3) 0.000 -0.001(3) 0.000
N2 0.040(2) 0.038(2) 0.062(3) 0.0012(18) 0.0044(19) -0.0049(19)
N3 0.042(3) 0.037(2) 0.060(3) -0.0014(19) 0.0008(19) 0.0029(19)
N5 0.056(4) 0.036(3) 0.047(3) 0.000 -0.015(3) 0.000
O3 0.081(3) 0.043(2) 0.079(3) -0.013(2) 0.003(2) 0.004(2)
O4 0.122(7) 0.069(4) 0.057(4) 0.000 -0.007(4) 0.000
O1A 0.059(5) 0.059(3) 0.048(3) 0.000 -0.005(3) 0.000
O2A 0.070(5) 0.065(4) 0.044(3) 0.000 -0.005(3) 0.000
N4A 0.066(5) 0.071(4) 0.044(4) 0.000 -0.002(4) 0.000
O1B 0.064(6) 0.069(5) 0.048(5) 0.000 -0.004(5) 0.000
O2B 0.064(6) 0.068(5) 0.046(5) 0.000 0.000(5) 0.000
N4B 0.064(7) 0.066(6) 0.047(5) 0.000 -0.001(5) 0.000

_geom_special_details            
;
 All esds (except the esd in the dihedral angle between two l.s. planes)
 are estimated using the full covariance matrix.  The cell esds are taken
 into account individually in the estimation of esds in distances, angles
 and torsion angles; correlations between esds in cell parameters are only
 used when they are defined by crystal symmetry.  An approximate (isotropic)
 treatment of cell esds is used for estimating esds involving l.s. planes.
;

loop_
_geom_bond_atom_site_label_1
_geom_bond_atom_site_label_2
_geom_bond_distance
_geom_bond_site_symmetry_2
_geom_bond_publ_flag
Co1 N4B 1.91(4) . ?
Co1 O1A 1.910(9) . ?
Co1 N1 1.948(6) . ?
Co1 N2 1.962(4) . ?
Co1 N2 1.963(4) 8_565 ?
Co1 N3 1.963(4) 8_565 ?
Co1 N3 1.963(4) . ?
N5 O3 1.237(5) . ?
N5 O3 1.237(5) 8_565 ?
N5 O4 1.242(9) . ?
O1A N4A 1.259(11) . ?
O2A N4A 1.212(11) . ?
O1B N4B 1.22(2) . ?
O2B N4B 1.23(2) . ?

loop_
_geom_angle_atom_site_label_1
_geom_angle_atom_site_label_2
_geom_angle_atom_site_label_3
_geom_angle
_geom_angle_site_symmetry_1
_geom_angle_site_symmetry_3
_geom_angle_publ_flag
N4B Co1 N1 179.4(10) . . ?
O1A Co1 N1 171.9(3) . . ?
N4B Co1 N2 87.2(7) . . ?
O1A Co1 N2 93.4(2) . . ?
N1 Co1 N2 92.38(18) . . ?
O1A Co1 N2 93.4(2) . 8_565 ?
N1 Co1 N2 92.38(18) . 8_565 ?
N2 Co1 N2 89.3(3) . 8_565 ?
O1A Co1 N3 85.0(2) . 8_565 ?
N1 Co1 N3 89.33(18) . 8_565 ?
N2 Co1 N3 178.02(18) . 8_565 ?
N2 Co1 N3 89.6(2) 8_565 8_565 ?
N4B Co1 N3 91.1(7) . . ?
O1A Co1 N3 85.0(2) . . ?
N1 Co1 N3 89.33(18) . . ?
N2 Co1 N3 89.6(2) . . ?
N2 Co1 N3 178.02(18) 8_565 . ?
N3 Co1 N3 91.4(3) 8_565 . ?
O3 N5 O3 120.6(7) . 8_565 ?
O3 N5 O4 119.7(3) . . ?
O3 N5 O4 119.7(3) 8_565 . ?
N4A O1A Co1 120.8(7) . . ?
O2A N4A O1A 116.4(11) . . ?
O1B N4B O2B 121(3) . . ?
O1B N4B Co1 120(3) . . ?
O2B N4B Co1 119(2) . . ?

loop_
_geom_torsion_atom_site_label_1
_geom_torsion_atom_site_label_2
_geom_torsion_atom_site_label_3
_geom_torsion_atom_site_label_4
_geom_torsion
_geom_torsion_site_symmetry_1
_geom_torsion_site_symmetry_2
_geom_torsion_site_symmetry_3
_geom_torsion_site_symmetry_4
_geom_torsion_publ_flag
Co1 O1A N4A O2A 180.000(2) . . . . ?

_refine_diff_density_max         0.597
_refine_diff_density_min         -1.062
_refine_diff_density_rms         0.155

_shelx_res_file                  
;
TITL ClNO3_3
    ClNO3_3.res
    created by SHELXL-2016/6 at 14:18:02 on 06-Mar-2017
CELL 0.41090  14.546730   7.493342   9.493093  90.0000  90.0000  90.0000
ZERR    4.00   0.001191   0.000370   0.000535   0.0000   0.0000   0.0000
LATT 1
SYMM -X+ 0.50000, -Y, Z+ 0.50000
SYMM X+ 0.50000, -Y+ 0.50000, -Z+ 0.50000
SYMM -X, Y+ 0.50000, -Z
SFAC CL CO H N O
DISP $Cl  0.05490  0.05266 139.15602!source kissel
DISP $Co  0.21395  0.35439 856.27879!source kissel
DISP $H -0.00003  0.00000  0.64123!source kissel
DISP $N  0.00062  0.00099  7.18643!source kissel
DISP $O  0.00179  0.00182 10.14789!source kissel
UNIT 4 4 60 28 20
LIST 4
TEMP 22
L.S. 50
ACTA
BOND
CONF
FMAP 2
PLAN 10
SHEL 50 0.8
DFIX 1.23 N4A O1A N4A O2A N4B O1B N4B O2B
DFIX 2.13 O1A O2A O1B O2B
SIMU 0.01 0.01 O1A O2A N4A O1B O2B N4B
DELU O1A O2A N4A O1B O2B N4B
WGHT    0.070600    2.487900
FVAR       2.85521   0.77971
CL1   1    0.351561    0.250000    0.512196    10.50000    0.04649    0.04018 =
         0.05141    0.00000    0.00334    0.00000
CO1   2    0.135007    0.250000    0.789766    10.50000    0.03685    0.02900 =
         0.04420    0.00000   -0.00041    0.00000
N1    4    0.122912    0.250000    0.585434    10.50000    0.04232    0.03522 =
         0.05062    0.00000   -0.00149    0.00000
AFIX 123
H1A   3    0.063623    0.250000    0.562296    10.25000   -1.20000
H1B   3    0.149793    0.346977    0.550319    10.25000   -1.20000
H1C   3    0.149793    0.153023    0.550319    10.25000   -1.20000
H1D   3    0.178517    0.250000    0.546327    10.25000   -1.20000
H1E   3    0.092346    0.153023    0.558304    10.25000   -1.20000
H1F   3    0.092346    0.346977    0.558304    10.25000   -1.20000
AFIX   0
N2    4    0.040119    0.065898    0.811585    11.00000    0.03981    0.03760 =
         0.06218    0.00119    0.00444   -0.00492
AFIX 123
H2A   3    0.019151    0.034242    0.727130    10.50000   -1.20000
H2B   3    0.064131   -0.028913    0.854420    10.50000   -1.20000
H2C   3   -0.005956    0.108873    0.863101    10.50000   -1.20000
H2D   3    0.032399    0.041892    0.902637    10.50000   -1.20000
H2E   3   -0.012581    0.105048    0.775347    10.50000   -1.20000
H2F   3    0.057506   -0.032739    0.766666    10.50000   -1.20000
AFIX   0
N3    4    0.228715    0.062438    0.774308    11.00000    0.04168    0.03747 =
         0.06003   -0.00144    0.00077    0.00295
AFIX 123
H3A   3    0.237483    0.035586    0.683976    10.50000   -1.20000
H3B   3    0.281219    0.101059    0.811555    10.50000   -1.20000
H3C   3    0.209921   -0.034351    0.820385    10.50000   -1.20000
H3D   3    0.248266    0.032610    0.859968    10.50000   -1.20000
H3E   3    0.204530   -0.032863    0.732389    10.50000   -1.20000
H3F   3    0.275827    0.102547    0.723559    10.50000   -1.20000
AFIX   0
N5    4    0.403325    0.250000    1.010972    10.50000    0.05640    0.03629 =
         0.04711    0.00000   -0.01497    0.00000
O3    5    0.408104    0.106667    0.946795    11.00000    0.08105    0.04280 =
         0.07906   -0.01322    0.00254    0.00381
O4    5    0.391177    0.250000    1.140509    10.50000    0.12201    0.06919 =
         0.05716    0.00000   -0.00744    0.00000
PART 1
O1A   5    0.165257    0.250000    0.985513    20.50000    0.05929    0.05879 =
         0.04759    0.00000   -0.00502    0.00000
O2A   5    0.128525    0.250000    1.199458    20.50000    0.06952    0.06484 =
         0.04401    0.00000   -0.00545    0.00000
N4A   4    0.103117    0.250000    1.077853    20.50000    0.06623    0.07148 =
         0.04448    0.00000   -0.00245    0.00000
PART 2
O1B   5    0.221444    0.250000    1.045263   -20.50000    0.06413    0.06860 =
         0.04812    0.00000   -0.00362    0.00000
O2B   5    0.075188    0.250000    1.061667   -20.50000    0.06404    0.06796 =
         0.04647    0.00000   -0.00014    0.00000
N4B   4    0.145561    0.250000    0.989852   -20.50000    0.06354    0.06568 =
         0.04697    0.00000   -0.00115    0.00000
HKLF 4


REM  ClNO3_3
REM R1 =  0.0562 for     828 Fo > 4sig(Fo)  and  0.0761 for all    1122 data
REM     95 parameters refined using     84 restraints

END

WGHT      0.0707      2.4872

REM Highest difference peak  0.597,  deepest hole -1.062,  1-sigma level  0.155
Q1    1   0.0946  0.2500  0.7128  10.50000  0.05    0.60
Q2    1   0.3589  0.2500  0.9094  10.50000  0.05    0.41
Q3    1   0.1096  0.0963  0.7255  11.00000  0.05    0.41
Q4    1   0.0421  0.0753  0.6142  11.00000  0.05    0.38
Q5    1   0.2608  0.0616  1.0141  11.00000  0.05    0.37
Q6    1   0.3004 -0.0467  0.7015  11.00000  0.05    0.37
Q7    1   0.1305  0.0344  1.2129  11.00000  0.05    0.36
Q8    1  -0.0325  0.0674  0.6418  11.00000  0.05    0.36
Q9    1   0.1582  0.0830  0.8481  11.00000  0.05    0.36
Q10   1   0.3688 -0.0010  0.8398  11.00000  0.05    0.35
;
_shelx_res_checksum              52007
####################################################################### 
# 
# This file contains crystal structure data downloaded from the 
# Cambridge Structural Database (CSD) hosted by the Cambridge 
# Crystallographic Data Centre (CCDC).
# 
# Full information about CCDC data access policies and citation 
# guidelines are available at http://www.ccdc.cam.ac.uk/access/V1 
# 
# Audit and citation data items may have been added by the CCDC. 
# Please retain this information to preserve the provenance of 
# this file and to allow appropriate attribution of the data. 
# 
#######################################################################

data_ClNO3_12
_database_code_depnum_ccdc_archive 'CCDC 1536488'
_audit_update_record             
;
2017-03-07 deposited with the CCDC.
2018-01-19 downloaded from the CCDC.
;

_audit_creation_method           SHELXL-2016/6
_shelx_SHELXL_version_number     2016/6
_chemical_name_systematic        ?
_chemical_name_common            
nitro-nitrito-pentaammine-Co(III)-chloride-nitrate
_chemical_melting_point          ?
_chemical_formula_moiety         ?
_chemical_formula_sum            'Cl Co H15 N7 O5'
_chemical_formula_weight         287.57

loop_
_atom_type_symbol
_atom_type_description
_atom_type_scat_dispersion_real
_atom_type_scat_dispersion_imag
_atom_type_scat_source
Cl Cl 0.0549 0.0527 'International Tables Vol C Tables 4.2.6.8 and 6.1.1.4'
Co Co 0.2140 0.3544 'International Tables Vol C Tables 4.2.6.8 and 6.1.1.4'
H H 0.0000 0.0000 'International Tables Vol C Tables 4.2.6.8 and 6.1.1.4'
N N 0.0006 0.0010 'International Tables Vol C Tables 4.2.6.8 and 6.1.1.4'
O O 0.0018 0.0018 'International Tables Vol C Tables 4.2.6.8 and 6.1.1.4'

_space_group_crystal_system      orthorhombic
_space_group_IT_number           62
_space_group_name_H-M_alt        'P n m a'
_space_group_name_Hall           '-P 2ac 2n'

_shelx_space_group_comment       
;
The symmetry employed for this shelxl refinement is uniquely defined
by the following loop, which should always be used as a source of
symmetry information in preference to the above space-group names.
They are only intended as comments.
;

loop_
_space_group_symop_operation_xyz
'x, y, z'
'-x+1/2, -y, z+1/2'
'x+1/2, -y+1/2, -z+1/2'
'-x, y+1/2, -z'
'-x, -y, -z'
'x-1/2, y, -z-1/2'
'-x-1/2, y-1/2, z-1/2'
'x, -y-1/2, z'

_cell_length_a                   14.6615(14)
_cell_length_b                   7.4138(4)
_cell_length_c                   9.5536(5)
_cell_angle_alpha                90
_cell_angle_beta                 90
_cell_angle_gamma                90
_cell_volume                     1038.45(13)
_cell_formula_units_Z            4
_cell_measurement_temperature    295(2)
_cell_measurement_reflns_used    629
_cell_measurement_theta_min      2.0260
_cell_measurement_theta_max      16.9770

_exptl_crystal_description       prism
_exptl_crystal_colour            orange
_exptl_crystal_density_meas      ?
_exptl_crystal_density_method    ?
_exptl_crystal_density_diffrn    1.839
_exptl_crystal_F_000             592
_exptl_transmission_factor_min   ?
_exptl_transmission_factor_max   ?
_exptl_crystal_size_max          0.25
_exptl_crystal_size_mid          0.05
_exptl_crystal_size_min          0.01
_exptl_absorpt_coefficient_mu    0.426
_shelx_estimated_absorpt_T_min   ?
_shelx_estimated_absorpt_T_max   ?
_exptl_absorpt_correction_type   multi-scan
_exptl_absorpt_correction_T_min  0.32883
_exptl_absorpt_correction_T_max  1.00000
_exptl_absorpt_process_details   
;
CrysAlisPro 1.171.38.43 (Rigaku Oxford Diffraction, 2015)
Empirical absorption correction using spherical harmonics,
 implemented in SCALE3 ABSPACK scaling algorithm.
;
_exptl_absorpt_special_details   ?
_diffrn_ambient_temperature      295(2)
_diffrn_radiation_wavelength     0.4109
_diffrn_radiation_type           ?
_diffrn_source                   synchrotron
_diffrn_measurement_device_type  '1-circle goniometer'
_diffrn_measurement_method       \w-scan
_diffrn_detector_area_resol_mean ?
_diffrn_reflns_number            4491
_diffrn_reflns_av_unetI/netI     0.0463
_diffrn_reflns_av_R_equivalents  0.0579
_diffrn_reflns_limit_h_min       -15
_diffrn_reflns_limit_h_max       18
_diffrn_reflns_limit_k_min       -9
_diffrn_reflns_limit_k_max       9
_diffrn_reflns_limit_l_min       -11
_diffrn_reflns_limit_l_max       11
_diffrn_reflns_theta_min         2.010
_diffrn_reflns_theta_max         14.876
_diffrn_reflns_theta_full        14.273
_diffrn_measured_fraction_theta_max 0.975
_diffrn_measured_fraction_theta_full 0.985
_diffrn_reflns_Laue_measured_fraction_max 0.975
_diffrn_reflns_Laue_measured_fraction_full 0.985
_diffrn_reflns_point_group_measured_fraction_max 0.975
_diffrn_reflns_point_group_measured_fraction_full 0.985
_reflns_number_total             1119
_reflns_number_gt                832
_reflns_threshold_expression     'I > 2\s(I)'
_reflns_Friedel_coverage         0.000
_reflns_Friedel_fraction_max     .
_reflns_Friedel_fraction_full    .

_reflns_special_details          
;
 Reflections were merged by SHELXL according to the crystal
 class for the calculation of statistics and refinement.
 
 _reflns_Friedel_fraction is defined as the number of unique
 Friedel pairs measured divided by the number that would be
 possible theoretically, ignoring centric projections and
 systematic absences.
;

_computing_data_collection       ?
_computing_cell_refinement       ?
_computing_data_reduction        ?
_computing_structure_solution    ?
_computing_structure_refinement  'SHELXL-2016/6 (Sheldrick, 2016)'
_computing_molecular_graphics    ?
_computing_publication_material  ?
_refine_special_details          ?
_refine_ls_structure_factor_coef Fsqd
_refine_ls_matrix_type           full
_refine_ls_weighting_scheme      calc
_refine_ls_weighting_details     
'w=1/[\s^2^(Fo^2^)+(0.0417P)^2^+2.5035P] where P=(Fo^2^+2Fc^2^)/3'
_atom_sites_solution_primary     ?
_atom_sites_solution_secondary   ?
_atom_sites_solution_hydrogens   geom
_refine_ls_hydrogen_treatment    constr
_refine_ls_extinction_method     none
_refine_ls_extinction_coef       .
_refine_ls_number_reflns         1119
_refine_ls_number_parameters     95
_refine_ls_number_restraints     90
_refine_ls_R_factor_all          0.0640
_refine_ls_R_factor_gt           0.0463
_refine_ls_wR_factor_ref         0.1321
_refine_ls_wR_factor_gt          0.1094
_refine_ls_goodness_of_fit_ref   1.121
_refine_ls_restrained_S_all      1.087
_refine_ls_shift/su_max          0.000
_refine_ls_shift/su_mean         0.000

loop_
_atom_site_label
_atom_site_type_symbol
_atom_site_fract_x
_atom_site_fract_y
_atom_site_fract_z
_atom_site_U_iso_or_equiv
_atom_site_adp_type
_atom_site_occupancy
_atom_site_site_symmetry_order
_atom_site_calc_flag
_atom_site_refinement_flags_posn
_atom_site_refinement_flags_adp
_atom_site_refinement_flags_occupancy
_atom_site_disorder_assembly
_atom_site_disorder_group
Cl1 Cl 0.34989(12) 0.250000 0.51507(16) 0.0414(4) Uani 1 2 d S T P . .
Co1 Co 0.13383(6) 0.250000 0.79222(8) 0.0326(3) Uani 1 2 d S T P . .
N1 N 0.1233(4) 0.250000 0.5876(5) 0.0373(12) Uani 1 2 d S T P A .
H1A H 0.064621 0.250000 0.563598 0.045 Uiso 0.5 2 calc R U P . .
H1B H 0.150200 0.348018 0.553197 0.045 Uiso 0.25 1 calc R U P . .
H1C H 0.150200 0.151982 0.553197 0.045 Uiso 0.25 1 calc R U P . .
H1D H 0.178726 0.250000 0.549730 0.045 Uiso 0.5 2 calc R U P . .
H1E H 0.093147 0.151982 0.560131 0.045 Uiso 0.25 1 calc R U P . .
H1F H 0.093147 0.348018 0.560131 0.045 Uiso 0.25 1 calc R U P . .
N2 N 0.0396(3) 0.0641(5) 0.8118(4) 0.0432(9) Uani 1 1 d . . . . .
H2A H 0.014651 0.042163 0.728578 0.052 Uiso 0.5 1 calc R U P . .
H2B H 0.064681 -0.036673 0.844789 0.052 Uiso 0.5 1 calc R U P . .
H2C H -0.003167 0.102271 0.870773 0.052 Uiso 0.5 1 calc R U P . .
H2D H 0.036126 0.029678 0.900848 0.052 Uiso 0.5 1 calc R U P . .
H2E H -0.013904 0.108514 0.784638 0.052 Uiso 0.5 1 calc R U P . .
H2F H 0.053943 -0.030430 0.758654 0.052 Uiso 0.5 1 calc R U P . .
N3 N 0.2269(3) 0.0604(5) 0.7775(4) 0.0432(9) Uani 1 1 d . . . . .
H3A H 0.230964 0.023723 0.689062 0.052 Uiso 0.5 1 calc R U P . .
H3B H 0.280512 0.103900 0.805207 0.052 Uiso 0.5 1 calc R U P . .
H3C H 0.211335 -0.032294 0.831700 0.052 Uiso 0.5 1 calc R U P . .
H3D H 0.250910 0.039830 0.861584 0.052 Uiso 0.5 1 calc R U P . .
H3E H 0.201362 -0.040347 0.745439 0.052 Uiso 0.5 1 calc R U P . .
H3F H 0.270539 0.095847 0.718946 0.052 Uiso 0.5 1 calc R U P . .
N5 N 0.4068(4) 0.250000 1.0060(5) 0.0420(12) Uani 1 2 d S T P . .
O3 O 0.4091(3) 0.1049(5) 0.9418(4) 0.0621(10) Uani 1 1 d . . . . .
O4 O 0.4002(5) 0.250000 1.1354(6) 0.082(2) Uani 1 2 d S T P . .
O1A O 0.1650(11) 0.250000 0.9841(16) 0.046(2) Uani 0.482(9) 2 d DS TU P A 1
O2A O 0.1299(7) 0.250000 1.1984(9) 0.052(2) Uani 0.482(9) 2 d DS TU P A 1
N4A N 0.1054(12) 0.250000 1.0773(18) 0.054(3) Uani 0.482(9) 2 d DS TU P A 1
O1B O 0.2218(7) 0.250000 1.0461(10) 0.054(2) Uani 0.518(9) 2 d DS TU P A 2
O2B O 0.0772(8) 0.250000 1.0694(14) 0.052(2) Uani 0.518(9) 2 d DS TU P A 2
N4B N 0.1455(11) 0.250000 0.995(2) 0.048(2) Uani 0.518(9) 2 d DS TU P A 2

loop_
_atom_site_aniso_label
_atom_site_aniso_U_11
_atom_site_aniso_U_22
_atom_site_aniso_U_33
_atom_site_aniso_U_23
_atom_site_aniso_U_13
_atom_site_aniso_U_12
Cl1 0.0388(9) 0.0395(8) 0.0457(8) 0.000 0.0028(7) 0.000
Co1 0.0294(5) 0.0297(4) 0.0386(5) 0.000 0.0007(3) 0.000
N1 0.039(3) 0.033(2) 0.039(3) 0.000 -0.002(2) 0.000
N2 0.037(2) 0.0362(18) 0.057(2) 0.0002(17) 0.0041(17) -0.0054(17)
N3 0.036(2) 0.0384(18) 0.055(2) 0.0018(17) 0.0012(17) 0.0024(16)
N5 0.039(3) 0.043(3) 0.044(3) 0.000 -0.010(2) 0.000
O3 0.069(3) 0.0432(18) 0.074(2) -0.0143(18) 0.005(2) 0.0000(18)
O4 0.119(6) 0.073(4) 0.055(3) 0.000 -0.013(4) 0.000
O1A 0.046(6) 0.051(4) 0.042(4) 0.000 -0.002(4) 0.000
O2A 0.054(5) 0.060(4) 0.042(4) 0.000 0.000(3) 0.000
N4A 0.053(6) 0.064(4) 0.045(4) 0.000 0.002(4) 0.000
O1B 0.047(5) 0.066(4) 0.049(4) 0.000 -0.003(4) 0.000
O2B 0.046(6) 0.068(4) 0.043(4) 0.000 0.008(4) 0.000
N4B 0.048(6) 0.054(4) 0.041(4) 0.000 0.006(4) 0.000

_geom_special_details            
;
 All esds (except the esd in the dihedral angle between two l.s. planes)
 are estimated using the full covariance matrix.  The cell esds are taken
 into account individually in the estimation of esds in distances, angles
 and torsion angles; correlations between esds in cell parameters are only
 used when they are defined by crystal symmetry.  An approximate (isotropic)
 treatment of cell esds is used for estimating esds involving l.s. planes.
;

loop_
_geom_bond_atom_site_label_1
_geom_bond_atom_site_label_2
_geom_bond_distance
_geom_bond_site_symmetry_2
_geom_bond_publ_flag
Co1 O1A 1.889(16) . ?
Co1 N4B 1.940(19) . ?
Co1 N2 1.960(4) . ?
Co1 N2 1.960(4) 8_565 ?
Co1 N1 1.961(5) . ?
Co1 N3 1.964(4) . ?
Co1 N3 1.964(4) 8_565 ?
N5 O3 1.239(4) . ?
N5 O3 1.239(4) 8_565 ?
N5 O4 1.240(7) . ?
O1A N4A 1.248(15) . ?
O2A N4A 1.212(16) . ?
O1B N4B 1.222(17) . ?
O2B N4B 1.231(14) . ?

loop_
_geom_angle_atom_site_label_1
_geom_angle_atom_site_label_2
_geom_angle_atom_site_label_3
_geom_angle
_geom_angle_site_symmetry_1
_geom_angle_site_symmetry_3
_geom_angle_publ_flag
O1A Co1 N2 94.5(3) . . ?
N4B Co1 N2 88.1(4) . . ?
O1A Co1 N2 94.5(3) . 8_565 ?
N2 Co1 N2 89.4(2) . 8_565 ?
O1A Co1 N1 170.5(5) . . ?
N4B Co1 N1 179.5(5) . . ?
N2 Co1 N1 92.25(16) . . ?
N2 Co1 N1 92.25(16) 8_565 . ?
O1A Co1 N3 84.3(3) . . ?
N4B Co1 N3 90.6(4) . . ?
N2 Co1 N3 89.59(17) . . ?
N2 Co1 N3 178.36(15) 8_565 . ?
N1 Co1 N3 89.06(15) . . ?
O1A Co1 N3 84.3(3) . 8_565 ?
N2 Co1 N3 178.36(16) . 8_565 ?
N2 Co1 N3 89.59(17) 8_565 8_565 ?
N1 Co1 N3 89.06(16) . 8_565 ?
N3 Co1 N3 91.4(2) . 8_565 ?
O3 N5 O3 120.5(5) . 8_565 ?
O3 N5 O4 119.7(3) . . ?
O3 N5 O4 119.7(3) 8_565 . ?
N4A O1A Co1 121.5(13) . . ?
O2A N4A O1A 118.2(15) . . ?
O1B N4B O2B 120.7(16) . . ?
O1B N4B Co1 118.8(12) . . ?
O2B N4B Co1 120.5(13) . . ?

loop_
_geom_torsion_atom_site_label_1
_geom_torsion_atom_site_label_2
_geom_torsion_atom_site_label_3
_geom_torsion_atom_site_label_4
_geom_torsion
_geom_torsion_site_symmetry_1
_geom_torsion_site_symmetry_2
_geom_torsion_site_symmetry_3
_geom_torsion_site_symmetry_4
_geom_torsion_publ_flag
N2 Co1 O1A N4A -44.87(12) . . . . ?
N2 Co1 O1A N4A 44.86(12) 8_565 . . . ?
N3 Co1 O1A N4A -134.01(12) . . . . ?
N3 Co1 O1A N4A 134.01(12) 8_565 . . . ?
Co1 O1A N4A O2A 180.000(3) . . . . ?

_refine_diff_density_max         0.776
_refine_diff_density_min         -0.710
_refine_diff_density_rms         0.117

_shelx_res_file                  
;
TITL ClNO3_12
    ClNO3_12.res
    created by SHELXL-2016/6 at 14:38:37 on 06-Mar-2017
CELL 0.41090  14.661536   7.413793   9.553609  90.0000  90.0000  90.0000
ZERR    4.00   0.001393   0.000420   0.000541   0.0000   0.0000   0.0000
LATT 1
SYMM -X+ 0.50000, -Y, Z+ 0.50000
SYMM X+ 0.50000, -Y+ 0.50000, -Z+ 0.50000
SYMM -X, Y+ 0.50000, -Z
SFAC CL CO H N O
DISP $Cl  0.05490  0.05266 139.15602!source kissel
DISP $Co  0.21395  0.35439 856.27879!source kissel
DISP $H -0.00003  0.00000  0.64123!source kissel
DISP $N  0.00062  0.00099  7.18643!source kissel
DISP $O  0.00179  0.00182 10.14789!source kissel
UNIT 4 4 60 28 20
LIST 4
TEMP 22
L.S. 50
ACTA
BOND
CONF
FMAP 2
PLAN 10
SHEL 50 0.8
DFIX 1.23 N4A O1A N4A O2A N4B O1B N4B O2B
DFIX 2.13 O1A O2A O1B O2B
SIMU 0.01 0.01 O1A O2A N4A O1B O2B N4B
DELU O1A O2A N4A O1B O2B N4B
WGHT    0.041700    2.503500
FVAR       2.88385   0.48227
CL1   1    0.349890    0.250000    0.515068    10.50000    0.03885    0.03949 =
         0.04574    0.00000    0.00277    0.00000
CO1   2    0.133829    0.250000    0.792218    10.50000    0.02945    0.02969 =
         0.03858    0.00000    0.00072    0.00000
N1    4    0.123271    0.250000    0.587620    10.50000    0.03927    0.03325 =
         0.03925    0.00000   -0.00159    0.00000
AFIX 123
H1A   3    0.064621    0.250000    0.563598    10.25000   -1.20000
H1B   3    0.150200    0.348018    0.553197    10.25000   -1.20000
H1C   3    0.150200    0.151982    0.553197    10.25000   -1.20000
H1D   3    0.178726    0.250000    0.549730    10.25000   -1.20000
H1E   3    0.093147    0.151982    0.560131    10.25000   -1.20000
H1F   3    0.093147    0.348018    0.560131    10.25000   -1.20000
AFIX   0
N2    4    0.039644    0.064063    0.811756    11.00000    0.03662    0.03622 =
         0.05671    0.00021    0.00411   -0.00544
AFIX 123
H2A   3    0.014651    0.042163    0.728578    10.50000   -1.20000
H2B   3    0.064681   -0.036673    0.844789    10.50000   -1.20000
H2C   3   -0.003167    0.102271    0.870773    10.50000   -1.20000
H2D   3    0.036126    0.029678    0.900848    10.50000   -1.20000
H2E   3   -0.013904    0.108514    0.784638    10.50000   -1.20000
H2F   3    0.053943   -0.030430    0.758654    10.50000   -1.20000
AFIX   0
N3    4    0.226880    0.060417    0.777540    11.00000    0.03613    0.03842 =
         0.05506    0.00175    0.00121    0.00241
AFIX 123
H3A   3    0.230964    0.023723    0.689062    10.50000   -1.20000
H3B   3    0.280512    0.103900    0.805207    10.50000   -1.20000
H3C   3    0.211335   -0.032294    0.831700    10.50000   -1.20000
H3D   3    0.250910    0.039830    0.861584    10.50000   -1.20000
H3E   3    0.201362   -0.040347    0.745439    10.50000   -1.20000
H3F   3    0.270539    0.095847    0.718946    10.50000   -1.20000
AFIX   0
N5    4    0.406834    0.250000    1.005976    10.50000    0.03919    0.04296 =
         0.04375    0.00000   -0.00981    0.00000
O3    5    0.409050    0.104899    0.941761    11.00000    0.06895    0.04324 =
         0.07399   -0.01427    0.00489   -0.00003
O4    5    0.400207    0.250000    1.135418    10.50000    0.11889    0.07336 =
         0.05461    0.00000   -0.01293    0.00000
PART 1
O1A   5    0.165031    0.250000    0.984103    20.50000    0.04631    0.05096 =
         0.04194    0.00000   -0.00248    0.00000
O2A   5    0.129947    0.250000    1.198449    20.50000    0.05373    0.05972 =
         0.04248    0.00000   -0.00023    0.00000
N4A   4    0.105389    0.250000    1.077310    20.50000    0.05294    0.06389 =
         0.04516    0.00000    0.00244    0.00000
PART 2
O1B   5    0.221787    0.250000    1.046061   -20.50000    0.04748    0.06637 =
         0.04880    0.00000   -0.00296    0.00000
O2B   5    0.077209    0.250000    1.069441   -20.50000    0.04586    0.06767 =
         0.04314    0.00000    0.00770    0.00000
N4B   4    0.145478    0.250000    0.994513   -20.50000    0.04817    0.05401 =
         0.04080    0.00000    0.00594    0.00000
HKLF 4


REM  ClNO3_12
REM R1 =  0.0463 for     832 Fo > 4sig(Fo)  and  0.0640 for all    1119 data
REM     95 parameters refined using     90 restraints

END

WGHT      0.0417      2.5035

REM Highest difference peak  0.776,  deepest hole -0.710,  1-sigma level  0.117
Q1    1   0.0906  0.2500  0.7147  10.50000  0.05    0.78
Q2    1   0.0496 -0.2500  0.8187  10.50000  0.05    0.39
Q3    1   0.1071  0.0993  0.7301  11.00000  0.05    0.38
Q4    1   0.3804  0.1025  0.4613  11.00000  0.05    0.37
Q5    1   0.2512 -0.0808  0.9709  11.00000  0.05    0.37
Q6    1   0.0769  0.0244  1.0484  11.00000  0.05    0.35
Q7    1   0.4501  0.2500  0.8772  10.50000  0.05    0.34
Q8    1   0.3336  0.1563  0.5316  11.00000  0.05    0.34
Q9    1   0.1673  0.2500  1.0913  10.50000  0.05    0.34
Q10   1   0.4236  0.2500  0.4388  10.50000  0.05    0.33
;
_shelx_res_checksum              42727
####################################################################### 
# 
# This file contains crystal structure data downloaded from the 
# Cambridge Structural Database (CSD) hosted by the Cambridge 
# Crystallographic Data Centre (CCDC).
# 
# Full information about CCDC data access policies and citation 
# guidelines are available at http://www.ccdc.cam.ac.uk/access/V1 
# 
# Audit and citation data items may have been added by the CCDC. 
# Please retain this information to preserve the provenance of 
# this file and to allow appropriate attribution of the data. 
# 
#######################################################################

data_ClNO3_6
_database_code_depnum_ccdc_archive 'CCDC 1536482'
_audit_update_record             
;
2017-03-07 deposited with the CCDC.
2018-01-19 downloaded from the CCDC.
;

_audit_creation_method           SHELXL-2016/6
_shelx_SHELXL_version_number     2016/6
_chemical_name_systematic        ?
_chemical_name_common            
nitro-nitrito-pentaammine-Co(III)-chloride-nitrate
_chemical_melting_point          ?
_chemical_formula_moiety         ?
_chemical_formula_sum            'Cl Co H15 N7 O5'
_chemical_formula_weight         287.57

loop_
_atom_type_symbol
_atom_type_description
_atom_type_scat_dispersion_real
_atom_type_scat_dispersion_imag
_atom_type_scat_source
Cl Cl 0.0549 0.0527 'International Tables Vol C Tables 4.2.6.8 and 6.1.1.4'
Co Co 0.2140 0.3544 'International Tables Vol C Tables 4.2.6.8 and 6.1.1.4'
H H 0.0000 0.0000 'International Tables Vol C Tables 4.2.6.8 and 6.1.1.4'
N N 0.0006 0.0010 'International Tables Vol C Tables 4.2.6.8 and 6.1.1.4'
O O 0.0018 0.0018 'International Tables Vol C Tables 4.2.6.8 and 6.1.1.4'

_space_group_crystal_system      orthorhombic
_space_group_IT_number           62
_space_group_name_H-M_alt        'P n m a'
_space_group_name_Hall           '-P 2ac 2n'

_shelx_space_group_comment       
;
The symmetry employed for this shelxl refinement is uniquely defined
by the following loop, which should always be used as a source of
symmetry information in preference to the above space-group names.
They are only intended as comments.
;

loop_
_space_group_symop_operation_xyz
'x, y, z'
'-x+1/2, -y, z+1/2'
'x+1/2, -y+1/2, -z+1/2'
'-x, y+1/2, -z'
'-x, -y, -z'
'x-1/2, y, -z-1/2'
'-x-1/2, y-1/2, z-1/2'
'x, -y-1/2, z'

_cell_length_a                   14.7005(12)
_cell_length_b                   7.3877(3)
_cell_length_c                   9.5676(5)
_cell_angle_alpha                90
_cell_angle_beta                 90
_cell_angle_gamma                90
_cell_volume                     1039.07(11)
_cell_formula_units_Z            4
_cell_measurement_temperature    295(2)
_cell_measurement_reflns_used    640
_cell_measurement_theta_min      2.0110
_cell_measurement_theta_max      16.2150

_exptl_crystal_description       prism
_exptl_crystal_colour            orange
_exptl_crystal_density_meas      ?
_exptl_crystal_density_method    ?
_exptl_crystal_density_diffrn    1.838
_exptl_crystal_F_000             592
_exptl_transmission_factor_min   ?
_exptl_transmission_factor_max   ?
_exptl_crystal_size_max          0.25
_exptl_crystal_size_mid          0.05
_exptl_crystal_size_min          0.01
_exptl_absorpt_coefficient_mu    0.426
_shelx_estimated_absorpt_T_min   ?
_shelx_estimated_absorpt_T_max   ?
_exptl_absorpt_correction_type   multi-scan
_exptl_absorpt_correction_T_min  0.09871
_exptl_absorpt_correction_T_max  1.00000
_exptl_absorpt_process_details   
;
CrysAlisPro 1.171.38.43 (Rigaku Oxford Diffraction, 2015)
Empirical absorption correction using spherical harmonics,
 implemented in SCALE3 ABSPACK scaling algorithm.
;
_exptl_absorpt_special_details   ?
_diffrn_ambient_temperature      295(2)
_diffrn_radiation_wavelength     0.4109
_diffrn_radiation_type           ?
_diffrn_source                   synchrotron
_diffrn_measurement_device_type  '1-circle goniometer'
_diffrn_measurement_method       \w-scan
_diffrn_detector_area_resol_mean ?
_diffrn_reflns_number            4406
_diffrn_reflns_av_unetI/netI     0.0534
_diffrn_reflns_av_R_equivalents  0.0647
_diffrn_reflns_limit_h_min       -16
_diffrn_reflns_limit_h_max       18
_diffrn_reflns_limit_k_min       -9
_diffrn_reflns_limit_k_max       9
_diffrn_reflns_limit_l_min       -11
_diffrn_reflns_limit_l_max       11
_diffrn_reflns_theta_min         2.014
_diffrn_reflns_theta_max         14.877
_diffrn_reflns_theta_full        14.273
_diffrn_measured_fraction_theta_max 0.979
_diffrn_measured_fraction_theta_full 0.985
_diffrn_reflns_Laue_measured_fraction_max 0.979
_diffrn_reflns_Laue_measured_fraction_full 0.985
_diffrn_reflns_point_group_measured_fraction_max 0.979
_diffrn_reflns_point_group_measured_fraction_full 0.985
_reflns_number_total             1121
_reflns_number_gt                813
_reflns_threshold_expression     'I > 2\s(I)'
_reflns_Friedel_coverage         0.000
_reflns_Friedel_fraction_max     .
_reflns_Friedel_fraction_full    .

_reflns_special_details          
;
 Reflections were merged by SHELXL according to the crystal
 class for the calculation of statistics and refinement.
 
 _reflns_Friedel_fraction is defined as the number of unique
 Friedel pairs measured divided by the number that would be
 possible theoretically, ignoring centric projections and
 systematic absences.
;

_computing_data_collection       ?
_computing_cell_refinement       ?
_computing_data_reduction        ?
_computing_structure_solution    ?
_computing_structure_refinement  'SHELXL-2016/6 (Sheldrick, 2016)'
_computing_molecular_graphics    ?
_computing_publication_material  ?
_refine_special_details          ?
_refine_ls_structure_factor_coef Fsqd
_refine_ls_matrix_type           full
_refine_ls_weighting_scheme      calc
_refine_ls_weighting_details     
'w=1/[\s^2^(Fo^2^)+(0.0586P)^2^+2.7294P] where P=(Fo^2^+2Fc^2^)/3'
_atom_sites_solution_primary     ?
_atom_sites_solution_secondary   ?
_atom_sites_solution_hydrogens   geom
_refine_ls_hydrogen_treatment    constr
_refine_ls_extinction_method     none
_refine_ls_extinction_coef       .
_refine_ls_number_reflns         1121
_refine_ls_number_parameters     95
_refine_ls_number_restraints     84
_refine_ls_R_factor_all          0.0723
_refine_ls_R_factor_gt           0.0514
_refine_ls_wR_factor_ref         0.1517
_refine_ls_wR_factor_gt          0.1235
_refine_ls_goodness_of_fit_ref   1.073
_refine_ls_restrained_S_all      1.042
_refine_ls_shift/su_max          0.000
_refine_ls_shift/su_mean         0.000

loop_
_atom_site_label
_atom_site_type_symbol
_atom_site_fract_x
_atom_site_fract_y
_atom_site_fract_z
_atom_site_U_iso_or_equiv
_atom_site_adp_type
_atom_site_occupancy
_atom_site_site_symmetry_order
_atom_site_calc_flag
_atom_site_refinement_flags_posn
_atom_site_refinement_flags_adp
_atom_site_refinement_flags_occupancy
_atom_site_disorder_assembly
_atom_site_disorder_group
Cl1 Cl 0.34965(13) 0.250000 0.51602(17) 0.0412(5) Uani 1 2 d S T P . .
Co1 Co 0.13363(6) 0.250000 0.79292(8) 0.0322(3) Uani 1 2 d S T P . .
N1 N 0.1235(4) 0.250000 0.5893(5) 0.0354(12) Uani 1 2 d S T P A .
H1A H 0.065025 0.250000 0.565130 0.042 Uiso 0.5 2 calc R U P . .
H1B H 0.150394 0.348363 0.555081 0.042 Uiso 0.25 1 calc R U P . .
H1C H 0.150394 0.151637 0.555081 0.042 Uiso 0.25 1 calc R U P . .
H1D H 0.178851 0.250000 0.551731 0.042 Uiso 0.5 2 calc R U P . .
H1E H 0.093481 0.151637 0.561780 0.042 Uiso 0.25 1 calc R U P . .
H1F H 0.093481 0.348363 0.561780 0.042 Uiso 0.25 1 calc R U P . .
N2 N 0.0396(3) 0.0637(5) 0.8118(4) 0.0438(10) Uani 1 1 d . . . . .
H2A H 0.015106 0.041296 0.728527 0.053 Uiso 0.5 1 calc R U P . .
H2B H 0.064362 -0.037240 0.845446 0.053 Uiso 0.5 1 calc R U P . .
H2C H -0.003408 0.102395 0.870090 0.053 Uiso 0.5 1 calc R U P . .
H2D H 0.035601 0.029671 0.900849 0.053 Uiso 0.5 1 calc R U P . .
H2E H -0.013655 0.108207 0.783929 0.053 Uiso 0.5 1 calc R U P . .
H2F H 0.054115 -0.031428 0.759285 0.053 Uiso 0.5 1 calc R U P . .
N3 N 0.2265(3) 0.0605(5) 0.7783(4) 0.0409(9) Uani 1 1 d . . . . .
H3A H 0.230966 0.024467 0.689777 0.049 Uiso 0.5 1 calc R U P . .
H3B H 0.279822 0.104121 0.806640 0.049 Uiso 0.5 1 calc R U P . .
H3C H 0.210838 -0.033004 0.831725 0.049 Uiso 0.5 1 calc R U P . .
H3D H 0.250118 0.039256 0.862318 0.049 Uiso 0.5 1 calc R U P . .
H3E H 0.201262 -0.040398 0.745455 0.049 Uiso 0.5 1 calc R U P . .
H3F H 0.270246 0.096727 0.720369 0.049 Uiso 0.5 1 calc R U P . .
N5 N 0.4081(4) 0.250000 1.0054(6) 0.0391(13) Uani 1 2 d S T P . .
O3 O 0.4096(3) 0.1047(5) 0.9403(4) 0.0612(11) Uani 1 1 d . . . . .
O4 O 0.4037(6) 0.250000 1.1340(6) 0.082(2) Uani 1 2 d S T P . .
O1A O 0.1629(15) 0.250000 0.9828(19) 0.047(3) Uani 0.398(10) 2 d DS TU P A 1
O2A O 0.1301(9) 0.250000 1.1982(12) 0.052(3) Uani 0.398(10) 2 d DS TU P A 1
N4A N 0.1052(15) 0.250000 1.076(2) 0.051(3) Uani 0.398(10) 2 d DS TU P A 1
O1B O 0.2232(6) 0.250000 1.0455(8) 0.052(2) Uani 0.602(10) 2 d DS TU P A 2
O2B O 0.0774(7) 0.250000 1.0696(12) 0.052(2) Uani 0.602(10) 2 d DS TU P A 2
N4B N 0.1462(10) 0.250000 0.9959(17) 0.046(2) Uani 0.602(10) 2 d DS TU P A 2

loop_
_atom_site_aniso_label
_atom_site_aniso_U_11
_atom_site_aniso_U_22
_atom_site_aniso_U_33
_atom_site_aniso_U_23
_atom_site_aniso_U_13
_atom_site_aniso_U_12
Cl1 0.0393(11) 0.0419(8) 0.0425(9) 0.000 0.0032(7) 0.000
Co1 0.0295(6) 0.0321(5) 0.0351(5) 0.000 0.0008(3) 0.000
N1 0.029(3) 0.042(3) 0.036(3) 0.000 0.001(2) 0.000
N2 0.040(3) 0.041(2) 0.050(2) -0.0013(18) 0.0025(19) -0.0051(19)
N3 0.037(2) 0.041(2) 0.045(2) 0.0018(17) 0.0001(17) 0.0016(18)
N5 0.032(3) 0.042(3) 0.043(3) 0.000 -0.010(2) 0.000
O3 0.065(3) 0.048(2) 0.071(2) -0.0138(19) 0.004(2) 0.0034(19)
O4 0.117(7) 0.079(4) 0.050(4) 0.000 -0.018(4) 0.000
O1A 0.042(6) 0.057(4) 0.040(4) 0.000 0.004(4) 0.000
O2A 0.052(6) 0.062(5) 0.042(4) 0.000 0.006(4) 0.000
N4A 0.046(6) 0.066(4) 0.042(4) 0.000 0.006(4) 0.000
O1B 0.039(5) 0.072(4) 0.045(4) 0.000 -0.003(3) 0.000
O2B 0.046(5) 0.068(4) 0.041(3) 0.000 0.012(4) 0.000
N4B 0.043(5) 0.056(4) 0.039(4) 0.000 0.009(4) 0.000

_geom_special_details            
;
 All esds (except the esd in the dihedral angle between two l.s. planes)
 are estimated using the full covariance matrix.  The cell esds are taken
 into account individually in the estimation of esds in distances, angles
 and torsion angles; correlations between esds in cell parameters are only
 used when they are defined by crystal symmetry.  An approximate (isotropic)
 treatment of cell esds is used for estimating esds involving l.s. planes.
;

loop_
_geom_bond_atom_site_label_1
_geom_bond_atom_site_label_2
_geom_bond_distance
_geom_bond_site_symmetry_2
_geom_bond_publ_flag
Co1 O1A 1.87(2) . ?
Co1 N4B 1.951(17) . ?
Co1 N1 1.953(5) . ?
Co1 N2 1.959(4) 8_565 ?
Co1 N2 1.959(4) . ?
Co1 N3 1.960(4) 8_565 ?
Co1 N3 1.960(4) . ?
N5 O4 1.232(8) . ?
N5 O3 1.241(4) 8_565 ?
N5 O3 1.241(4) . ?
O1A N4A 1.234(17) . ?
O2A N4A 1.221(17) . ?
O1B N4B 1.227(16) . ?
O2B N4B 1.233(12) . ?

loop_
_geom_angle_atom_site_label_1
_geom_angle_atom_site_label_2
_geom_angle_atom_site_label_3
_geom_angle
_geom_angle_site_symmetry_1
_geom_angle_site_symmetry_3
_geom_angle_publ_flag
O1A Co1 N1 171.1(7) . . ?
N4B Co1 N1 178.9(5) . . ?
O1A Co1 N2 94.2(5) . 8_565 ?
N1 Co1 N2 92.19(16) . 8_565 ?
O1A Co1 N2 94.2(5) . . ?
N4B Co1 N2 88.6(3) . . ?
N1 Co1 N2 92.19(16) . . ?
N2 Co1 N2 89.3(3) 8_565 . ?
O1A Co1 N3 84.8(5) . 8_565 ?
N1 Co1 N3 88.96(16) . 8_565 ?
N2 Co1 N3 89.79(19) 8_565 8_565 ?
N2 Co1 N3 178.54(16) . 8_565 ?
O1A Co1 N3 84.8(5) . . ?
N4B Co1 N3 90.3(3) . . ?
N1 Co1 N3 88.96(16) . . ?
N2 Co1 N3 178.54(16) 8_565 . ?
N2 Co1 N3 89.79(19) . . ?
N3 Co1 N3 91.1(2) 8_565 . ?
O4 N5 O3 120.1(3) . 8_565 ?
O4 N5 O3 120.1(3) . . ?
O3 N5 O3 119.7(6) 8_565 . ?
N4A O1A Co1 123.3(17) . . ?
O2A N4A O1A 119.1(19) . . ?
O1B N4B O2B 122.4(14) . . ?
O1B N4B Co1 118.2(10) . . ?
O2B N4B Co1 119.5(12) . . ?

loop_
_geom_torsion_atom_site_label_1
_geom_torsion_atom_site_label_2
_geom_torsion_atom_site_label_3
_geom_torsion_atom_site_label_4
_geom_torsion
_geom_torsion_site_symmetry_1
_geom_torsion_site_symmetry_2
_geom_torsion_site_symmetry_3
_geom_torsion_site_symmetry_4
_geom_torsion_publ_flag
N2 Co1 O1A N4A 44.78(13) 8_565 . . . ?
N2 Co1 O1A N4A -44.78(13) . . . . ?
N3 Co1 O1A N4A 134.19(13) 8_565 . . . ?
N3 Co1 O1A N4A -134.19(13) . . . . ?
Co1 O1A N4A O2A 180.000(4) . . . . ?

_refine_diff_density_max         0.889
_refine_diff_density_min         -0.765
_refine_diff_density_rms         0.121

_shelx_res_file                  
;
TITL ClNO3_6
    ClNO3_6.res
    created by SHELXL-2016/6 at 14:25:24 on 06-Mar-2017
CELL 0.41090  14.700480   7.387732   9.567588  90.0000  90.0000  90.0000
ZERR    4.00   0.001243   0.000324   0.000459   0.0000   0.0000   0.0000
LATT 1
SYMM -X+ 0.50000, -Y, Z+ 0.50000
SYMM X+ 0.50000, -Y+ 0.50000, -Z+ 0.50000
SYMM -X, Y+ 0.50000, -Z
SFAC CL CO H N O
DISP $Cl  0.05490  0.05266 139.15602!source kissel
DISP $Co  0.21395  0.35439 856.27879!source kissel
DISP $H -0.00003  0.00000  0.64123!source kissel
DISP $N  0.00062  0.00099  7.18643!source kissel
DISP $O  0.00179  0.00182 10.14789!source kissel
UNIT 4 4 60 28 20
LIST 4
TEMP 22
L.S. 50
ACTA
BOND
CONF
FMAP 2
PLAN 10
SHEL 50 0.8
DFIX 1.23 N4A O1A N4A O2A N4B O1B N4B O2B
DFIX 2.13 O1A O2A O1B O2B
SIMU 0.01 0.01 O1A O2A N4A O1B O2B N4B
DELU O1A O2A N4A O1B O2B N4B
WGHT    0.058600    2.729400
FVAR       2.62222   0.39822
CL1   1    0.349651    0.250000    0.516018    10.50000    0.03932    0.04191 =
         0.04246    0.00000    0.00324    0.00000
CO1   2    0.133629    0.250000    0.792915    10.50000    0.02946    0.03205 =
         0.03507    0.00000    0.00080    0.00000
N1    4    0.123479    0.250000    0.589347    10.50000    0.02855    0.04176 =
         0.03580    0.00000    0.00067    0.00000
AFIX 123
H1A   3    0.065025    0.250000    0.565130    10.25000   -1.20000
H1B   3    0.150394    0.348363    0.555081    10.25000   -1.20000
H1C   3    0.150394    0.151637    0.555081    10.25000   -1.20000
H1D   3    0.178851    0.250000    0.551731    10.25000   -1.20000
H1E   3    0.093481    0.151637    0.561780    10.25000   -1.20000
H1F   3    0.093481    0.348363    0.561780    10.25000   -1.20000
AFIX   0
N2    4    0.039593    0.063696    0.811824    11.00000    0.04036    0.04103 =
         0.05005   -0.00126    0.00246   -0.00511
AFIX 123
H2A   3    0.015106    0.041296    0.728527    10.50000   -1.20000
H2B   3    0.064362   -0.037240    0.845446    10.50000   -1.20000
H2C   3   -0.003408    0.102395    0.870090    10.50000   -1.20000
H2D   3    0.035601    0.029671    0.900849    10.50000   -1.20000
H2E   3   -0.013655    0.108207    0.783929    10.50000   -1.20000
H2F   3    0.054115   -0.031428    0.759285    10.50000   -1.20000
AFIX   0
N3    4    0.226488    0.060536    0.778265    11.00000    0.03721    0.04095 =
         0.04468    0.00181    0.00011    0.00162
AFIX 123
H3A   3    0.230966    0.024467    0.689777    10.50000   -1.20000
H3B   3    0.279822    0.104121    0.806640    10.50000   -1.20000
H3C   3    0.210838   -0.033004    0.831725    10.50000   -1.20000
H3D   3    0.250118    0.039256    0.862318    10.50000   -1.20000
H3E   3    0.201262   -0.040398    0.745455    10.50000   -1.20000
H3F   3    0.270246    0.096727    0.720369    10.50000   -1.20000
AFIX   0
N5    4    0.408086    0.250000    1.005413    10.50000    0.03236    0.04169 =
         0.04312    0.00000   -0.01049    0.00000
O3    5    0.409610    0.104728    0.940336    11.00000    0.06489    0.04766 =
         0.07109   -0.01379    0.00397    0.00336
O4    5    0.403726    0.250000    1.134022    10.50000    0.11716    0.07859 =
         0.05017    0.00000   -0.01814    0.00000
PART 1
O1A   5    0.162879    0.250000    0.982807    20.50000    0.04230    0.05722 =
         0.04035    0.00000    0.00376    0.00000
O2A   5    0.130133    0.250000    1.198216    20.50000    0.05160    0.06229 =
         0.04158    0.00000    0.00624    0.00000
N4A   4    0.105207    0.250000    1.076495    20.50000    0.04596    0.06561 =
         0.04225    0.00000    0.00563    0.00000
PART 2
O1B   5    0.223191    0.250000    1.045511   -20.50000    0.03904    0.07163 =
         0.04475    0.00000   -0.00346    0.00000
O2B   5    0.077395    0.250000    1.069628   -20.50000    0.04577    0.06849 =
         0.04105    0.00000    0.01182    0.00000
N4B   4    0.146200    0.250000    0.995895   -20.50000    0.04343    0.05554 =
         0.03896    0.00000    0.00872    0.00000
HKLF 4


REM  ClNO3_6
REM R1 =  0.0514 for     813 Fo > 4sig(Fo)  and  0.0723 for all    1121 data
REM     95 parameters refined using     84 restraints

END

WGHT      0.0586      2.7294

REM Highest difference peak  0.889,  deepest hole -0.765,  1-sigma level  0.121
Q1    1   0.0950  0.2500  0.7071  10.50000  0.05    0.89
Q2    1   0.0984  0.2500  0.5087  10.50000  0.05    0.56
Q3    1   0.1602  0.1662  0.6901  11.00000  0.05    0.54
Q4    1   0.3638  0.2500  1.0557  10.50000  0.05    0.47
Q5    1   0.0723  0.2500  1.3108  10.50000  0.05    0.45
Q6    1   0.4023  0.2500  0.4020  10.50000  0.05    0.42
Q7    1   0.3500  0.2500  0.9090  10.50000  0.05    0.42
Q8    1   0.1161  0.1219  0.7362  11.00000  0.05    0.41
Q9    1   0.0121 -0.0667  0.8704  11.00000  0.05    0.40
Q10   1   0.1915  0.2500  1.1724  10.50000  0.05    0.39
;
_shelx_res_checksum              58444
####################################################################### 
# 
# This file contains crystal structure data downloaded from the 
# Cambridge Structural Database (CSD) hosted by the Cambridge 
# Crystallographic Data Centre (CCDC).
# 
# Full information about CCDC data access policies and citation 
# guidelines are available at http://www.ccdc.cam.ac.uk/access/V1 
# 
# Audit and citation data items may have been added by the CCDC. 
# Please retain this information to preserve the provenance of 
# this file and to allow appropriate attribution of the data. 
# 
#######################################################################

data_ClNO3_5
_database_code_depnum_ccdc_archive 'CCDC 1536481'
_audit_update_record             
;
2017-03-07 deposited with the CCDC.
2018-01-19 downloaded from the CCDC.
;

_audit_creation_method           SHELXL-2016/6
_shelx_SHELXL_version_number     2016/6
_chemical_name_systematic        ?
_chemical_name_common            
nitro-nitrito-pentaammine-Co(III)-chloride-nitrate
_chemical_melting_point          ?
_chemical_formula_moiety         ?
_chemical_formula_sum            'Cl Co H15 N7 O5'
_chemical_formula_weight         287.57

loop_
_atom_type_symbol
_atom_type_description
_atom_type_scat_dispersion_real
_atom_type_scat_dispersion_imag
_atom_type_scat_source
Cl Cl 0.0549 0.0527 'International Tables Vol C Tables 4.2.6.8 and 6.1.1.4'
Co Co 0.2140 0.3544 'International Tables Vol C Tables 4.2.6.8 and 6.1.1.4'
H H 0.0000 0.0000 'International Tables Vol C Tables 4.2.6.8 and 6.1.1.4'
N N 0.0006 0.0010 'International Tables Vol C Tables 4.2.6.8 and 6.1.1.4'
O O 0.0018 0.0018 'International Tables Vol C Tables 4.2.6.8 and 6.1.1.4'

_space_group_crystal_system      orthorhombic
_space_group_IT_number           62
_space_group_name_H-M_alt        'P n m a'
_space_group_name_Hall           '-P 2ac 2n'

_shelx_space_group_comment       
;
The symmetry employed for this shelxl refinement is uniquely defined
by the following loop, which should always be used as a source of
symmetry information in preference to the above space-group names.
They are only intended as comments.
;

loop_
_space_group_symop_operation_xyz
'x, y, z'
'-x+1/2, -y, z+1/2'
'x+1/2, -y+1/2, -z+1/2'
'-x, y+1/2, -z'
'-x, -y, -z'
'x-1/2, y, -z-1/2'
'-x-1/2, y-1/2, z-1/2'
'x, -y-1/2, z'

_cell_length_a                   14.6166(11)
_cell_length_b                   7.4465(3)
_cell_length_c                   9.5286(5)
_cell_angle_alpha                90
_cell_angle_beta                 90
_cell_angle_gamma                90
_cell_volume                     1037.12(11)
_cell_formula_units_Z            4
_cell_measurement_temperature    295(2)
_cell_measurement_reflns_used    588
_cell_measurement_theta_min      2.0080
_cell_measurement_theta_max      16.1960

_exptl_crystal_description       prism
_exptl_crystal_colour            orange
_exptl_crystal_density_meas      ?
_exptl_crystal_density_method    ?
_exptl_crystal_density_diffrn    1.842
_exptl_crystal_F_000             592
_exptl_transmission_factor_min   ?
_exptl_transmission_factor_max   ?
_exptl_crystal_size_max          0.25
_exptl_crystal_size_mid          0.05
_exptl_crystal_size_min          0.01
_exptl_absorpt_coefficient_mu    0.427
_shelx_estimated_absorpt_T_min   ?
_shelx_estimated_absorpt_T_max   ?
_exptl_absorpt_correction_type   multi-scan
_exptl_absorpt_correction_T_min  0.11761
_exptl_absorpt_correction_T_max  1.00000
_exptl_absorpt_process_details   
;
CrysAlisPro 1.171.38.43 (Rigaku Oxford Diffraction, 2015)
Empirical absorption correction using spherical harmonics,
 implemented in SCALE3 ABSPACK scaling algorithm.
;
_exptl_absorpt_special_details   ?
_diffrn_ambient_temperature      295(2)
_diffrn_radiation_wavelength     0.4109
_diffrn_radiation_type           ?
_diffrn_source                   synchrotron
_diffrn_measurement_device_type  '1-circle goniometer'
_diffrn_measurement_method       \w-scan
_diffrn_detector_area_resol_mean ?
_diffrn_reflns_number            4384
_diffrn_reflns_av_unetI/netI     0.0596
_diffrn_reflns_av_R_equivalents  0.0818
_diffrn_reflns_limit_h_min       -18
_diffrn_reflns_limit_h_max       15
_diffrn_reflns_limit_k_min       -9
_diffrn_reflns_limit_k_max       9
_diffrn_reflns_limit_l_min       -11
_diffrn_reflns_limit_l_max       11
_diffrn_reflns_theta_min         2.007
_diffrn_reflns_theta_max         14.879
_diffrn_reflns_theta_full        14.273
_diffrn_measured_fraction_theta_max 0.977
_diffrn_measured_fraction_theta_full 0.986
_diffrn_reflns_Laue_measured_fraction_max 0.977
_diffrn_reflns_Laue_measured_fraction_full 0.986
_diffrn_reflns_point_group_measured_fraction_max 0.977
_diffrn_reflns_point_group_measured_fraction_full 0.986
_reflns_number_total             1121
_reflns_number_gt                811
_reflns_threshold_expression     'I > 2\s(I)'
_reflns_Friedel_coverage         0.000
_reflns_Friedel_fraction_max     .
_reflns_Friedel_fraction_full    .

_reflns_special_details          
;
 Reflections were merged by SHELXL according to the crystal
 class for the calculation of statistics and refinement.
 
 _reflns_Friedel_fraction is defined as the number of unique
 Friedel pairs measured divided by the number that would be
 possible theoretically, ignoring centric projections and
 systematic absences.
;

_computing_data_collection       ?
_computing_cell_refinement       ?
_computing_data_reduction        ?
_computing_structure_solution    ?
_computing_structure_refinement  'SHELXL-2016/6 (Sheldrick, 2016)'
_computing_molecular_graphics    ?
_computing_publication_material  ?
_refine_special_details          ?
_refine_ls_structure_factor_coef Fsqd
_refine_ls_matrix_type           full
_refine_ls_weighting_scheme      calc
_refine_ls_weighting_details     
'w=1/[\s^2^(Fo^2^)+(0.0684P)^2^+1.5784P] where P=(Fo^2^+2Fc^2^)/3'
_atom_sites_solution_primary     ?
_atom_sites_solution_secondary   ?
_atom_sites_solution_hydrogens   geom
_refine_ls_hydrogen_treatment    constr
_refine_ls_extinction_method     none
_refine_ls_extinction_coef       .
_refine_ls_number_reflns         1121
_refine_ls_number_parameters     95
_refine_ls_number_restraints     90
_refine_ls_R_factor_all          0.0756
_refine_ls_R_factor_gt           0.0564
_refine_ls_wR_factor_ref         0.1676
_refine_ls_wR_factor_gt          0.1381
_refine_ls_goodness_of_fit_ref   1.133
_refine_ls_restrained_S_all      1.096
_refine_ls_shift/su_max          0.000
_refine_ls_shift/su_mean         0.000

loop_
_atom_site_label
_atom_site_type_symbol
_atom_site_fract_x
_atom_site_fract_y
_atom_site_fract_z
_atom_site_U_iso_or_equiv
_atom_site_adp_type
_atom_site_occupancy
_atom_site_site_symmetry_order
_atom_site_calc_flag
_atom_site_refinement_flags_posn
_atom_site_refinement_flags_adp
_atom_site_refinement_flags_occupancy
_atom_site_disorder_assembly
_atom_site_disorder_group
Cl1 Cl 0.35049(13) 0.250000 0.51379(18) 0.0448(5) Uani 1 2 d S T P . .
Co1 Co 0.13421(6) 0.250000 0.79107(9) 0.0355(4) Uani 1 2 d S T P . .
N1 N 0.1231(4) 0.250000 0.5868(6) 0.0389(13) Uani 1 2 d S T P A .
H1A H 0.064218 0.250000 0.563073 0.047 Uiso 0.5 2 calc R U P . .
H1B H 0.150032 0.347586 0.552106 0.047 Uiso 0.25 1 calc R U P . .
H1C H 0.150032 0.152414 0.552106 0.047 Uiso 0.25 1 calc R U P . .
H1D H 0.178636 0.250000 0.548450 0.047 Uiso 0.5 2 calc R U P . .
H1E H 0.092822 0.152414 0.559417 0.047 Uiso 0.25 1 calc R U P . .
H1F H 0.092823 0.347586 0.559417 0.047 Uiso 0.25 1 calc R U P . .
N2 N 0.0396(3) 0.0647(5) 0.8115(4) 0.0461(10) Uani 1 1 d . . . . .
H2A H 0.014594 0.042268 0.728228 0.055 Uiso 0.5 1 calc R U P . .
H2B H 0.064777 -0.035279 0.845129 0.055 Uiso 0.5 1 calc R U P . .
H2C H -0.003309 0.103203 0.870504 0.055 Uiso 0.5 1 calc R U P . .
H2D H 0.036114 0.031193 0.901012 0.055 Uiso 0.5 1 calc R U P . .
H2E H -0.014070 0.108740 0.784112 0.055 Uiso 0.5 1 calc R U P . .
H2F H 0.054017 -0.029742 0.758736 0.055 Uiso 0.5 1 calc R U P . .
N3 N 0.2269(3) 0.0616(5) 0.7764(4) 0.0442(10) Uani 1 1 d . . . . .
H3A H 0.231150 0.025351 0.687644 0.053 Uiso 0.5 1 calc R U P . .
H3B H 0.280734 0.104492 0.804494 0.053 Uiso 0.5 1 calc R U P . .
H3C H 0.211108 -0.030831 0.830443 0.053 Uiso 0.5 1 calc R U P . .
H3D H 0.250845 0.040657 0.860743 0.053 Uiso 0.5 1 calc R U P . .
H3E H 0.201260 -0.038484 0.743893 0.053 Uiso 0.5 1 calc R U P . .
H3F H 0.270886 0.096839 0.717944 0.053 Uiso 0.5 1 calc R U P . .
N5 N 0.4061(5) 0.250000 1.0083(6) 0.0460(14) Uani 1 2 d S T P . .
O3 O 0.4087(3) 0.1064(5) 0.9439(4) 0.0655(12) Uani 1 1 d . . . . .
O4 O 0.3974(6) 0.250000 1.1383(7) 0.086(2) Uani 1 2 d S T P . .
O1A O 0.1649(8) 0.250000 0.9848(14) 0.050(2) Uani 0.607(10) 2 d DS TU P A 1
O2A O 0.1299(6) 0.250000 1.1989(8) 0.057(2) Uani 0.607(10) 2 d DS TU P A 1
N4A N 0.1047(10) 0.250000 1.0766(16) 0.058(2) Uani 0.607(10) 2 d DS TU P A 1
O1B O 0.2223(9) 0.250000 1.0455(14) 0.057(2) Uani 0.393(10) 2 d DS TU P A 2
O2B O 0.0766(11) 0.250000 1.068(2) 0.055(3) Uani 0.393(10) 2 d DS TU P A 2
N4B N 0.1456(14) 0.250000 0.995(3) 0.053(3) Uani 0.393(10) 2 d DS TU P A 2

loop_
_atom_site_aniso_label
_atom_site_aniso_U_11
_atom_site_aniso_U_22
_atom_site_aniso_U_33
_atom_site_aniso_U_23
_atom_site_aniso_U_13
_atom_site_aniso_U_12
Cl1 0.0425(11) 0.0445(9) 0.0473(10) 0.000 0.0033(7) 0.000
Co1 0.0334(6) 0.0336(5) 0.0396(6) 0.000 0.0004(3) 0.000
N1 0.037(3) 0.036(3) 0.044(3) 0.000 -0.002(2) 0.000
N2 0.036(2) 0.043(2) 0.059(2) -0.0008(18) 0.0038(18) -0.0056(19)
N3 0.037(2) 0.0428(19) 0.053(2) 0.0021(18) 0.0024(18) 0.0020(18)
N5 0.047(4) 0.046(3) 0.045(3) 0.000 -0.010(3) 0.000
O3 0.077(3) 0.0465(19) 0.073(3) -0.0144(18) 0.005(2) 0.002(2)
O4 0.130(7) 0.073(4) 0.054(4) 0.000 -0.011(4) 0.000
O1A 0.049(6) 0.057(4) 0.043(4) 0.000 -0.003(4) 0.000
O2A 0.059(5) 0.066(4) 0.046(4) 0.000 -0.002(3) 0.000
N4A 0.058(6) 0.071(4) 0.045(4) 0.000 0.002(4) 0.000
O1B 0.051(5) 0.070(5) 0.049(5) 0.000 -0.001(4) 0.000
O2B 0.053(6) 0.071(5) 0.042(4) 0.000 0.006(5) 0.000
N4B 0.054(6) 0.063(5) 0.043(5) 0.000 0.004(4) 0.000

_geom_special_details            
;
 All esds (except the esd in the dihedral angle between two l.s. planes)
 are estimated using the full covariance matrix.  The cell esds are taken
 into account individually in the estimation of esds in distances, angles
 and torsion angles; correlations between esds in cell parameters are only
 used when they are defined by crystal symmetry.  An approximate (isotropic)
 treatment of cell esds is used for estimating esds involving l.s. planes.
;

loop_
_geom_bond_atom_site_label_1
_geom_bond_atom_site_label_2
_geom_bond_distance
_geom_bond_site_symmetry_2
_geom_bond_publ_flag
Co1 O1A 1.900(13) . ?
Co1 N4B 1.95(3) . ?
Co1 N1 1.953(6) . ?
Co1 N3 1.956(4) . ?
Co1 N3 1.956(4) 8_565 ?
Co1 N2 1.963(4) 8_565 ?
Co1 N2 1.963(4) . ?
N5 O3 1.234(4) 8_565 ?
N5 O3 1.234(4) . ?
N5 O4 1.246(9) . ?
O1A N4A 1.241(14) . ?
O2A N4A 1.222(14) . ?
O1B N4B 1.222(18) . ?
O2B N4B 1.227(17) . ?

loop_
_geom_angle_atom_site_label_1
_geom_angle_atom_site_label_2
_geom_angle_atom_site_label_3
_geom_angle
_geom_angle_site_symmetry_1
_geom_angle_site_symmetry_3
_geom_angle_publ_flag
O1A Co1 N1 171.1(4) . . ?
N4B Co1 N1 179.9(6) . . ?
O1A Co1 N3 84.6(3) . . ?
N4B Co1 N3 90.7(4) . . ?
N1 Co1 N3 89.22(16) . . ?
O1A Co1 N3 84.6(3) . 8_565 ?
N1 Co1 N3 89.22(16) . 8_565 ?
N3 Co1 N3 91.7(2) . 8_565 ?
O1A Co1 N2 94.0(3) . 8_565 ?
N1 Co1 N2 92.32(17) . 8_565 ?
N3 Co1 N2 178.09(16) . 8_565 ?
N3 Co1 N2 89.48(19) 8_565 8_565 ?
O1A Co1 N2 94.0(3) . . ?
N4B Co1 N2 87.8(4) . . ?
N1 Co1 N2 92.32(17) . . ?
N3 Co1 N2 89.48(19) . . ?
N3 Co1 N2 178.09(17) 8_565 . ?
N2 Co1 N2 89.3(3) 8_565 . ?
O3 N5 O3 120.2(6) 8_565 . ?
O3 N5 O4 119.9(3) 8_565 . ?
O3 N5 O4 119.9(3) . . ?
N4A O1A Co1 121.2(10) . . ?
O2A N4A O1A 117.2(13) . . ?
O1B N4B O2B 122(2) . . ?
O1B N4B Co1 118.2(16) . . ?
O2B N4B Co1 119.9(16) . . ?

loop_
_geom_torsion_atom_site_label_1
_geom_torsion_atom_site_label_2
_geom_torsion_atom_site_label_3
_geom_torsion_atom_site_label_4
_geom_torsion
_geom_torsion_site_symmetry_1
_geom_torsion_site_symmetry_2
_geom_torsion_site_symmetry_3
_geom_torsion_site_symmetry_4
_geom_torsion_publ_flag
N3 Co1 O1A N4A -133.90(12) . . . . ?
N3 Co1 O1A N4A 133.90(12) 8_565 . . . ?
N2 Co1 O1A N4A 44.80(13) 8_565 . . . ?
N2 Co1 O1A N4A -44.80(13) . . . . ?
Co1 O1A N4A O2A 180.000(3) . . . . ?

_refine_diff_density_max         1.140
_refine_diff_density_min         -0.758
_refine_diff_density_rms         0.123

_shelx_res_file                  
;
TITL ClNO3_5
    ClNO3_5.res
    created by SHELXL-2016/6 at 14:24:04 on 06-Mar-2017
CELL 0.41090  14.616609   7.446542   9.528584  90.0000  90.0000  90.0000
ZERR    4.00   0.001102   0.000319   0.000506   0.0000   0.0000   0.0000
LATT 1
SYMM -X+ 0.50000, -Y, Z+ 0.50000
SYMM X+ 0.50000, -Y+ 0.50000, -Z+ 0.50000
SYMM -X, Y+ 0.50000, -Z
SFAC CL CO H N O
DISP $Cl  0.05490  0.05266 139.15602!source kissel
DISP $Co  0.21395  0.35439 856.27879!source kissel
DISP $H -0.00003  0.00000  0.64123!source kissel
DISP $N  0.00062  0.00099  7.18643!source kissel
DISP $O  0.00179  0.00182 10.14789!source kissel
UNIT 4 4 60 28 20
LIST 4
TEMP 22
L.S. 50
ACTA
BOND
CONF
FMAP 2
PLAN 10
SHEL 50 0.8
DFIX 1.23 N4A O1A N4A O2A N4B O1B N4B O2B
DFIX 2.13 O1A O2A O1B O2B
SIMU 0.01 0.01 O1A O2A N4A O1B O2B N4B
DELU O1A O2A N4A O1B O2B N4B
WGHT    0.068400    1.578400
FVAR       2.46728   0.60668
CL1   1    0.350486    0.250000    0.513792    10.50000    0.04248    0.04445 =
         0.04732    0.00000    0.00327    0.00000
CO1   2    0.134207    0.250000    0.791066    10.50000    0.03335    0.03364 =
         0.03964    0.00000    0.00035    0.00000
N1    4    0.123112    0.250000    0.586788    10.50000    0.03652    0.03601 =
         0.04428    0.00000   -0.00156    0.00000
AFIX 123
H1A   3    0.064218    0.250000    0.563073    10.25000   -1.20000
H1B   3    0.150032    0.347586    0.552106    10.25000   -1.20000
H1C   3    0.150032    0.152414    0.552106    10.25000   -1.20000
H1D   3    0.178636    0.250000    0.548450    10.25000   -1.20000
H1E   3    0.092822    0.152414    0.559417    10.25000   -1.20000
H1F   3    0.092823    0.347586    0.559417    10.25000   -1.20000
AFIX   0
N2    4    0.039648    0.064736    0.811527    11.00000    0.03638    0.04308 =
         0.05873   -0.00079    0.00379   -0.00562
AFIX 123
H2A   3    0.014594    0.042268    0.728228    10.50000   -1.20000
H2B   3    0.064777   -0.035279    0.845129    10.50000   -1.20000
H2C   3   -0.003309    0.103203    0.870504    10.50000   -1.20000
H2D   3    0.036114    0.031193    0.901012    10.50000   -1.20000
H2E   3   -0.014070    0.108740    0.784112    10.50000   -1.20000
H2F   3    0.054017   -0.029742    0.758736    10.50000   -1.20000
AFIX   0
N3    4    0.226932    0.061585    0.776416    11.00000    0.03686    0.04275 =
         0.05303    0.00210    0.00239    0.00196
AFIX 123
H3A   3    0.231150    0.025351    0.687644    10.50000   -1.20000
H3B   3    0.280734    0.104492    0.804494    10.50000   -1.20000
H3C   3    0.211108   -0.030831    0.830443    10.50000   -1.20000
H3D   3    0.250845    0.040657    0.860743    10.50000   -1.20000
H3E   3    0.201260   -0.038484    0.743893    10.50000   -1.20000
H3F   3    0.270886    0.096839    0.717944    10.50000   -1.20000
AFIX   0
N5    4    0.406069    0.250000    1.008304    10.50000    0.04703    0.04590 =
         0.04496    0.00000   -0.01026    0.00000
O3    5    0.408717    0.106356    0.943888    11.00000    0.07740    0.04652 =
         0.07252   -0.01444    0.00527    0.00217
O4    5    0.397372    0.250000    1.138348    10.50000    0.13034    0.07344 =
         0.05369    0.00000   -0.01135    0.00000
PART 1
O1A   5    0.164894    0.250000    0.984821    20.50000    0.04944    0.05695 =
         0.04339    0.00000   -0.00256    0.00000
O2A   5    0.129915    0.250000    1.198866    20.50000    0.05921    0.06607 =
         0.04594    0.00000   -0.00174    0.00000
N4A   4    0.104668    0.250000    1.076648    20.50000    0.05832    0.07110 =
         0.04494    0.00000    0.00222    0.00000
PART 2
O1B   5    0.222327    0.250000    1.045461   -20.50000    0.05100    0.06972 =
         0.04919    0.00000   -0.00123    0.00000
O2B   5    0.076563    0.250000    1.068189   -20.50000    0.05301    0.07112 =
         0.04160    0.00000    0.00583    0.00000
N4B   4    0.145553    0.250000    0.994792   -20.50000    0.05384    0.06285 =
         0.04250    0.00000    0.00406    0.00000
HKLF 4


REM  ClNO3_5
REM R1 =  0.0564 for     811 Fo > 4sig(Fo)  and  0.0756 for all    1121 data
REM     95 parameters refined using     90 restraints

END

WGHT      0.0684      1.5963

REM Highest difference peak  1.140,  deepest hole -0.758,  1-sigma level  0.123
Q1    1   0.0892  0.2500  0.7044  10.50000  0.05    1.14
Q2    1   0.0940  0.2500  0.8867  10.50000  0.05    0.68
Q3    1   0.3603  0.2500  1.0671  10.50000  0.05    0.66
Q4    1   0.3997  0.2500  0.3977  10.50000  0.05    0.63
Q5    1   0.3560  0.2500  0.9117  10.50000  0.05    0.61
Q6    1   0.1694  0.1631  0.6802  11.00000  0.05    0.58
Q7    1   0.4007  0.2500  0.6162  10.50000  0.05    0.49
Q8    1   0.1664  0.2500  1.1211  10.50000  0.05    0.46
Q9    1   0.1776  0.2500  0.9011  10.50000  0.05    0.45
Q10   1   0.3764  0.2500  1.1664  10.50000  0.05    0.41
;
_shelx_res_checksum              70174
####################################################################### 
# 
# This file contains crystal structure data downloaded from the 
# Cambridge Structural Database (CSD) hosted by the Cambridge 
# Crystallographic Data Centre (CCDC).
# 
# Full information about CCDC data access policies and citation 
# guidelines are available at http://www.ccdc.cam.ac.uk/access/V1 
# 
# Audit and citation data items may have been added by the CCDC. 
# Please retain this information to preserve the provenance of 
# this file and to allow appropriate attribution of the data. 
# 
#######################################################################

data_ClNO3_11
_database_code_depnum_ccdc_archive 'CCDC 1536487'
_audit_update_record             
;
2017-03-07 deposited with the CCDC.
2018-01-19 downloaded from the CCDC.
;

_audit_creation_method           SHELXL-2016/6
_shelx_SHELXL_version_number     2016/6
_chemical_name_systematic        ?
_chemical_name_common            nitrito-pentaammine-Co(III)-chloride-nitrate
_chemical_melting_point          ?
_chemical_formula_moiety         ?
_chemical_formula_sum            'Cl Co H15 N7 O5'
_chemical_formula_weight         287.57

loop_
_atom_type_symbol
_atom_type_description
_atom_type_scat_dispersion_real
_atom_type_scat_dispersion_imag
_atom_type_scat_source
Cl Cl 0.0549 0.0527 'International Tables Vol C Tables 4.2.6.8 and 6.1.1.4'
Co Co 0.2140 0.3544 'International Tables Vol C Tables 4.2.6.8 and 6.1.1.4'
H H 0.0000 0.0000 'International Tables Vol C Tables 4.2.6.8 and 6.1.1.4'
N N 0.0006 0.0010 'International Tables Vol C Tables 4.2.6.8 and 6.1.1.4'
O O 0.0018 0.0018 'International Tables Vol C Tables 4.2.6.8 and 6.1.1.4'

_space_group_crystal_system      orthorhombic
_space_group_IT_number           62
_space_group_name_H-M_alt        'P n m a'
_space_group_name_Hall           '-P 2ac 2n'

_shelx_space_group_comment       
;
The symmetry employed for this shelxl refinement is uniquely defined
by the following loop, which should always be used as a source of
symmetry information in preference to the above space-group names.
They are only intended as comments.
;

loop_
_space_group_symop_operation_xyz
'x, y, z'
'-x+1/2, -y, z+1/2'
'x+1/2, -y+1/2, -z+1/2'
'-x, y+1/2, -z'
'-x, -y, -z'
'x-1/2, y, -z-1/2'
'-x-1/2, y-1/2, z-1/2'
'x, -y-1/2, z'

_cell_length_a                   14.4836(12)
_cell_length_b                   7.5409(4)
_cell_length_c                   9.4574(5)
_cell_angle_alpha                90
_cell_angle_beta                 90
_cell_angle_gamma                90
_cell_volume                     1032.92(11)
_cell_formula_units_Z            4
_cell_measurement_temperature    295(2)
_cell_measurement_reflns_used    625
_cell_measurement_theta_min      1.9970
_cell_measurement_theta_max      15.8200

_exptl_crystal_description       prism
_exptl_crystal_colour            orange
_exptl_crystal_density_meas      ?
_exptl_crystal_density_method    ?
_exptl_crystal_density_diffrn    1.849
_exptl_crystal_F_000             592
_exptl_transmission_factor_min   ?
_exptl_transmission_factor_max   ?
_exptl_crystal_size_max          0.25
_exptl_crystal_size_mid          0.05
_exptl_crystal_size_min          0.01
_exptl_absorpt_coefficient_mu    0.428
_shelx_estimated_absorpt_T_min   ?
_shelx_estimated_absorpt_T_max   ?
_exptl_absorpt_correction_type   multi-scan
_exptl_absorpt_correction_T_min  0.28257
_exptl_absorpt_correction_T_max  1.00000
_exptl_absorpt_process_details   
;
CrysAlisPro 1.171.38.43 (Rigaku Oxford Diffraction, 2015)
Empirical absorption correction using spherical harmonics,
 implemented in SCALE3 ABSPACK scaling algorithm.
;
_exptl_absorpt_special_details   ?
_diffrn_ambient_temperature      295(2)
_diffrn_radiation_wavelength     0.4109
_diffrn_radiation_type           ?
_diffrn_source                   synchrotron
_diffrn_measurement_device_type  '1-circle goniometer'
_diffrn_measurement_method       \w-scan
_diffrn_detector_area_resol_mean ?
_diffrn_reflns_number            4477
_diffrn_reflns_av_unetI/netI     0.0467
_diffrn_reflns_av_R_equivalents  0.0638
_diffrn_reflns_limit_h_min       -15
_diffrn_reflns_limit_h_max       17
_diffrn_reflns_limit_k_min       -9
_diffrn_reflns_limit_k_max       9
_diffrn_reflns_limit_l_min       -11
_diffrn_reflns_limit_l_max       11
_diffrn_reflns_theta_min         1.997
_diffrn_reflns_theta_max         14.881
_diffrn_reflns_theta_full        14.273
_diffrn_measured_fraction_theta_max 0.969
_diffrn_measured_fraction_theta_full 0.980
_diffrn_reflns_Laue_measured_fraction_max 0.969
_diffrn_reflns_Laue_measured_fraction_full 0.980
_diffrn_reflns_point_group_measured_fraction_max 0.969
_diffrn_reflns_point_group_measured_fraction_full 0.980
_reflns_number_total             1108
_reflns_number_gt                826
_reflns_threshold_expression     'I > 2\s(I)'
_reflns_Friedel_coverage         0.000
_reflns_Friedel_fraction_max     .
_reflns_Friedel_fraction_full    .

_reflns_special_details          
;
 Reflections were merged by SHELXL according to the crystal
 class for the calculation of statistics and refinement.
 
 _reflns_Friedel_fraction is defined as the number of unique
 Friedel pairs measured divided by the number that would be
 possible theoretically, ignoring centric projections and
 systematic absences.
;

_computing_data_collection       ?
_computing_cell_refinement       ?
_computing_data_reduction        ?
_computing_structure_solution    ?
_computing_structure_refinement  'SHELXL-2016/6 (Sheldrick, 2016)'
_computing_molecular_graphics    ?
_computing_publication_material  ?
_refine_special_details          ?
_refine_ls_structure_factor_coef Fsqd
_refine_ls_matrix_type           full
_refine_ls_weighting_scheme      calc
_refine_ls_weighting_details     
'w=1/[\s^2^(Fo^2^)+(0.0796P)^2^+1.5813P] where P=(Fo^2^+2Fc^2^)/3'
_atom_sites_solution_primary     ?
_atom_sites_solution_secondary   ?
_atom_sites_solution_hydrogens   geom
_refine_ls_hydrogen_treatment    constr
_refine_ls_extinction_method     none
_refine_ls_extinction_coef       .
_refine_ls_number_reflns         1108
_refine_ls_number_parameters     76
_refine_ls_number_restraints     0
_refine_ls_R_factor_all          0.0725
_refine_ls_R_factor_gt           0.0550
_refine_ls_wR_factor_ref         0.1751
_refine_ls_wR_factor_gt          0.1457
_refine_ls_goodness_of_fit_ref   1.144
_refine_ls_restrained_S_all      1.144
_refine_ls_shift/su_max          0.000
_refine_ls_shift/su_mean         0.000

loop_
_atom_site_label
_atom_site_type_symbol
_atom_site_fract_x
_atom_site_fract_y
_atom_site_fract_z
_atom_site_U_iso_or_equiv
_atom_site_adp_type
_atom_site_occupancy
_atom_site_site_symmetry_order
_atom_site_calc_flag
_atom_site_refinement_flags_posn
_atom_site_refinement_flags_adp
_atom_site_refinement_flags_occupancy
_atom_site_disorder_assembly
_atom_site_disorder_group
Cl1 Cl 0.35265(13) 0.250000 0.51071(19) 0.0438(5) Uani 1 2 d S T P . .
Co1 Co 0.13565(6) 0.250000 0.78839(9) 0.0351(4) Uani 1 2 d S T P . .
N1 N 0.1232(4) 0.250000 0.5836(6) 0.0429(13) Uani 1 2 d S T P . .
H1A H 0.063574 0.250000 0.560647 0.052 Uiso 0.5 2 calc R U P . .
H1B H 0.150099 0.346366 0.548269 0.052 Uiso 0.25 1 calc R U P . .
H1C H 0.150099 0.153634 0.548269 0.052 Uiso 0.25 1 calc R U P . .
H1D H 0.178941 0.250000 0.544142 0.052 Uiso 0.5 2 calc R U P . .
H1E H 0.092416 0.153634 0.556521 0.052 Uiso 0.25 1 calc R U P . .
H1F H 0.092416 0.346366 0.556521 0.052 Uiso 0.25 1 calc R U P . .
N2 N 0.0401(3) 0.0674(5) 0.8124(5) 0.0469(10) Uani 1 1 d . . . . .
H2A H 0.014409 0.043677 0.729012 0.056 Uiso 0.5 1 calc R U P . .
H2B H 0.065650 -0.030810 0.847039 0.056 Uiso 0.5 1 calc R U P . .
H2C H -0.002873 0.106501 0.871863 0.056 Uiso 0.5 1 calc R U P . .
H2D H 0.037049 0.035901 0.902931 0.056 Uiso 0.5 1 calc R U P . .
H2E H -0.014193 0.110388 0.784904 0.056 Uiso 0.5 1 calc R U P . .
H2F H 0.054330 -0.026923 0.760080 0.056 Uiso 0.5 1 calc R U P . .
N3 N 0.2291(3) 0.0636(5) 0.7716(4) 0.0446(10) Uani 1 1 d . . . . .
H3A H 0.233162 0.028948 0.681897 0.054 Uiso 0.5 1 calc R U P . .
H3B H 0.283539 0.105485 0.799963 0.054 Uiso 0.5 1 calc R U P . .
H3C H 0.213220 -0.028245 0.825437 0.054 Uiso 0.5 1 calc R U P . .
H3D H 0.253452 0.041844 0.856301 0.054 Uiso 0.5 1 calc R U P . .
H3E H 0.203075 -0.034693 0.738235 0.054 Uiso 0.5 1 calc R U P . .
H3F H 0.273394 0.099037 0.712761 0.054 Uiso 0.5 1 calc R U P . .
N5 N 0.4009(4) 0.250000 1.0126(6) 0.0412(13) Uani 1 2 d S T P . .
O3 O 0.4082(3) 0.1076(5) 0.9484(5) 0.0655(12) Uani 1 1 d . . . . .
O4 O 0.3853(5) 0.250000 1.1417(6) 0.0740(19) Uani 1 2 d S T P . .
O1 O 0.1662(5) 0.250000 0.9860(5) 0.0556(14) Uani 1 2 d S T P . .
O2 O 0.1274(4) 0.250000 1.2000(6) 0.0620(17) Uani 1 2 d S T P . .
N4 N 0.1016(6) 0.250000 1.0767(7) 0.066(2) Uani 1 2 d S T P . .

loop_
_atom_site_aniso_label
_atom_site_aniso_U_11
_atom_site_aniso_U_22
_atom_site_aniso_U_33
_atom_site_aniso_U_23
_atom_site_aniso_U_13
_atom_site_aniso_U_12
Cl1 0.0382(11) 0.0398(9) 0.0534(10) 0.000 0.0024(7) 0.000
Co1 0.0308(6) 0.0286(5) 0.0458(6) 0.000 -0.0006(3) 0.000
N1 0.041(3) 0.033(3) 0.055(3) 0.000 -0.005(3) 0.000
N2 0.036(3) 0.0394(19) 0.066(3) 0.0012(19) 0.0046(19) -0.0049(19)
N3 0.034(2) 0.0398(19) 0.060(3) 0.0001(18) -0.0016(18) -0.0006(18)
N5 0.042(4) 0.037(3) 0.045(3) 0.000 -0.011(2) 0.000
O3 0.072(3) 0.0429(19) 0.081(3) -0.0120(19) 0.005(2) 0.0009(19)
O4 0.103(6) 0.065(4) 0.054(3) 0.000 -0.008(3) 0.000
O1 0.058(4) 0.058(3) 0.051(3) 0.000 -0.002(3) 0.000
O2 0.072(5) 0.069(4) 0.045(3) 0.000 -0.006(3) 0.000
N4 0.075(6) 0.075(5) 0.047(4) 0.000 0.008(4) 0.000

_geom_special_details            
;
 All esds (except the esd in the dihedral angle between two l.s. planes)
 are estimated using the full covariance matrix.  The cell esds are taken
 into account individually in the estimation of esds in distances, angles
 and torsion angles; correlations between esds in cell parameters are only
 used when they are defined by crystal symmetry.  An approximate (isotropic)
 treatment of cell esds is used for estimating esds involving l.s. planes.
;

loop_
_geom_bond_atom_site_label_1
_geom_bond_atom_site_label_2
_geom_bond_distance
_geom_bond_site_symmetry_2
_geom_bond_publ_flag
Co1 O1 1.921(5) . ?
Co1 N1 1.945(6) . ?
Co1 N3 1.958(4) 8_565 ?
Co1 N3 1.958(4) . ?
Co1 N2 1.965(4) . ?
Co1 N2 1.965(4) 8_565 ?
N5 O3 1.238(5) 8_565 ?
N5 O3 1.238(5) . ?
N5 O4 1.242(8) . ?
O1 N4 1.269(9) . ?
O2 N4 1.224(9) . ?

loop_
_geom_angle_atom_site_label_1
_geom_angle_atom_site_label_2
_geom_angle_atom_site_label_3
_geom_angle
_geom_angle_site_symmetry_1
_geom_angle_site_symmetry_3
_geom_angle_publ_flag
O1 Co1 N1 172.0(3) . . ?
O1 Co1 N3 85.38(18) . 8_565 ?
N1 Co1 N3 89.07(17) . 8_565 ?
O1 Co1 N3 85.38(18) . . ?
N1 Co1 N3 89.07(17) . . ?
N3 Co1 N3 91.7(2) 8_565 . ?
O1 Co1 N2 92.85(19) . . ?
N1 Co1 N2 92.83(18) . . ?
N3 Co1 N2 177.69(17) 8_565 . ?
N3 Co1 N2 89.6(2) . . ?
O1 Co1 N2 92.85(19) . 8_565 ?
N1 Co1 N2 92.83(18) . 8_565 ?
N3 Co1 N2 89.6(2) 8_565 8_565 ?
N3 Co1 N2 177.69(17) . 8_565 ?
N2 Co1 N2 89.0(3) . 8_565 ?
O3 N5 O3 120.3(6) 8_565 . ?
O3 N5 O4 119.8(3) 8_565 . ?
O3 N5 O4 119.8(3) . . ?
N4 O1 Co1 119.2(6) . . ?
O2 N4 O1 114.7(8) . . ?

loop_
_geom_torsion_atom_site_label_1
_geom_torsion_atom_site_label_2
_geom_torsion_atom_site_label_3
_geom_torsion_atom_site_label_4
_geom_torsion
_geom_torsion_site_symmetry_1
_geom_torsion_site_symmetry_2
_geom_torsion_site_symmetry_3
_geom_torsion_site_symmetry_4
_geom_torsion_publ_flag
Co1 O1 N4 O2 180.000(2) . . . . ?

_refine_diff_density_max         0.600
_refine_diff_density_min         -0.945
_refine_diff_density_rms         0.164

_shelx_res_file                  
;
TITL ClNO3_11
    ClNO3_11.res
    created by SHELXL-2016/6 at 14:36:24 on 06-Mar-2017
CELL 0.41090  14.483616   7.540875   9.457362  90.0000  90.0000  90.0000
ZERR    4.00   0.001188   0.000395   0.000505   0.0000   0.0000   0.0000
LATT 1
SYMM -X+ 0.50000, -Y, Z+ 0.50000
SYMM X+ 0.50000, -Y+ 0.50000, -Z+ 0.50000
SYMM -X, Y+ 0.50000, -Z
SFAC CL CO H N O
DISP $Cl  0.05490  0.05266 139.15602!source kissel
DISP $Co  0.21395  0.35439 856.27879!source kissel
DISP $H -0.00003  0.00000  0.64123!source kissel
DISP $N  0.00062  0.00099  7.18643!source kissel
DISP $O  0.00179  0.00182 10.14789!source kissel
UNIT 4 4 60 28 20
LIST 4
TEMP 22
L.S. 50
ACTA
BOND
CONF
FMAP 2
PLAN 10
SHEL 50 0.8

WGHT    0.079600    1.581300
FVAR       2.83966
CL1   1    0.352654    0.250000    0.510705    10.50000    0.03816    0.03978 =
         0.05343    0.00000    0.00238    0.00000
CO1   2    0.135652    0.250000    0.788386    10.50000    0.03080    0.02865 =
         0.04579    0.00000   -0.00063    0.00000
N1    4    0.123163    0.250000    0.583628    10.50000    0.04058    0.03303 =
         0.05518    0.00000   -0.00464    0.00000
AFIX 123
H1A   3    0.063574    0.250000    0.560647    10.25000   -1.20000
H1B   3    0.150099    0.346366    0.548269    10.25000   -1.20000
H1C   3    0.150099    0.153634    0.548269    10.25000   -1.20000
H1D   3    0.178941    0.250000    0.544142    10.25000   -1.20000
H1E   3    0.092416    0.153634    0.556521    10.25000   -1.20000
H1F   3    0.092416    0.346366    0.556521    10.25000   -1.20000
AFIX   0
N2    4    0.040147    0.067361    0.812353    11.00000    0.03583    0.03936 =
         0.06557    0.00117    0.00463   -0.00489
AFIX 123
H2A   3    0.014409    0.043677    0.729012    10.50000   -1.20000
H2B   3    0.065650   -0.030810    0.847039    10.50000   -1.20000
H2C   3   -0.002873    0.106501    0.871863    10.50000   -1.20000
H2D   3    0.037049    0.035901    0.902931    10.50000   -1.20000
H2E   3   -0.014193    0.110388    0.784904    10.50000   -1.20000
H2F   3    0.054330   -0.026923    0.760080    10.50000   -1.20000
AFIX   0
N3    4    0.229142    0.063634    0.771636    11.00000    0.03370    0.03981 =
         0.06032    0.00011   -0.00160   -0.00060
AFIX 123
H3A   3    0.233162    0.028948    0.681897    10.50000   -1.20000
H3B   3    0.283539    0.105485    0.799963    10.50000   -1.20000
H3C   3    0.213220   -0.028245    0.825437    10.50000   -1.20000
H3D   3    0.253452    0.041844    0.856301    10.50000   -1.20000
H3E   3    0.203075   -0.034693    0.738235    10.50000   -1.20000
H3F   3    0.273394    0.099037    0.712761    10.50000   -1.20000
AFIX   0
N5    4    0.400881    0.250000    1.012602    10.50000    0.04161    0.03739 =
         0.04470    0.00000   -0.01090    0.00000
O3    5    0.408174    0.107566    0.948416    11.00000    0.07227    0.04285 =
         0.08128   -0.01202    0.00498    0.00091
O4    5    0.385285    0.250000    1.141685    10.50000    0.10271    0.06515 =
         0.05406    0.00000   -0.00794    0.00000
O1    5    0.166179    0.250000    0.986019    10.50000    0.05781    0.05788 =
         0.05122    0.00000   -0.00211    0.00000
O2    5    0.127423    0.250000    1.200007    10.50000    0.07178    0.06947 =
         0.04489    0.00000   -0.00599    0.00000
N4    4    0.101597    0.250000    1.076732    10.50000    0.07522    0.07524 =
         0.04742    0.00000    0.00825    0.00000

HKLF 4


REM  ClNO3_11
REM R1 =  0.0550 for     826 Fo > 4sig(Fo)  and  0.0725 for all    1108 data
REM     76 parameters refined using      0 restraints

END

WGHT      0.0796      1.5813

REM Highest difference peak  0.600,  deepest hole -0.945,  1-sigma level  0.164
Q1    1   0.0881  0.2500  0.7177  10.50000  0.05    0.60
Q2    1   0.1328 -0.0192  0.8718  11.00000  0.05    0.46
Q3    1   0.4410  0.0026  0.8510  11.00000  0.05    0.45
Q4    1   0.3574 -0.0316  0.8539  11.00000  0.05    0.42
Q5    1   0.3374 -0.0217  0.5981  11.00000  0.05    0.42
Q6    1   0.3609  0.0363  1.0451  11.00000  0.05    0.40
Q7    1   0.3609  0.1007  0.9971  11.00000  0.05    0.40
Q8    1   0.1034  0.0990  0.7213  11.00000  0.05    0.38
Q9    1   0.1631  0.1169  0.8799  11.00000  0.05    0.37
Q10   1   0.2578  0.0588  1.0027  11.00000  0.05    0.37
;
_shelx_res_checksum              31172
####################################################################### 
# 
# This file contains crystal structure data downloaded from the 
# Cambridge Structural Database (CSD) hosted by the Cambridge 
# Crystallographic Data Centre (CCDC).
# 
# Full information about CCDC data access policies and citation 
# guidelines are available at http://www.ccdc.cam.ac.uk/access/V1 
# 
# Audit and citation data items may have been added by the CCDC. 
# Please retain this information to preserve the provenance of 
# this file and to allow appropriate attribution of the data. 
# 
#######################################################################

data_ClNO3_10
_database_code_depnum_ccdc_archive 'CCDC 1536486'
_audit_update_record             
;
2017-03-07 deposited with the CCDC.
2018-01-19 downloaded from the CCDC.
;

_audit_creation_method           SHELXL-2016/6
_shelx_SHELXL_version_number     2016/6
_chemical_name_systematic        ?
_chemical_name_common            nitro-pentaammine-Co(III)-chloride-nitrate
_chemical_melting_point          ?
_chemical_formula_moiety         ?
_chemical_formula_sum            'Cl Co H15 N7 O5'
_chemical_formula_weight         287.57

loop_
_atom_type_symbol
_atom_type_description
_atom_type_scat_dispersion_real
_atom_type_scat_dispersion_imag
_atom_type_scat_source
Cl Cl 0.0549 0.0527 'International Tables Vol C Tables 4.2.6.8 and 6.1.1.4'
Co Co 0.2140 0.3544 'International Tables Vol C Tables 4.2.6.8 and 6.1.1.4'
H H 0.0000 0.0000 'International Tables Vol C Tables 4.2.6.8 and 6.1.1.4'
N N 0.0006 0.0010 'International Tables Vol C Tables 4.2.6.8 and 6.1.1.4'
O O 0.0018 0.0018 'International Tables Vol C Tables 4.2.6.8 and 6.1.1.4'

_space_group_crystal_system      orthorhombic
_space_group_IT_number           62
_space_group_name_H-M_alt        'P n m a'
_space_group_name_Hall           '-P 2ac 2n'

_shelx_space_group_comment       
;
The symmetry employed for this shelxl refinement is uniquely defined
by the following loop, which should always be used as a source of
symmetry information in preference to the above space-group names.
They are only intended as comments.
;

loop_
_space_group_symop_operation_xyz
'x, y, z'
'-x+1/2, -y, z+1/2'
'x+1/2, -y+1/2, -z+1/2'
'-x, y+1/2, -z'
'-x, -y, -z'
'x-1/2, y, -z-1/2'
'-x-1/2, y-1/2, z-1/2'
'x, -y-1/2, z'

_cell_length_a                   14.8308(13)
_cell_length_b                   7.2957(4)
_cell_length_c                   9.6188(5)
_cell_angle_alpha                90
_cell_angle_beta                 90
_cell_angle_gamma                90
_cell_volume                     1040.77(12)
_cell_formula_units_Z            4
_cell_measurement_temperature    295(2)
_cell_measurement_reflns_used    645
_cell_measurement_theta_min      2.0040
_cell_measurement_theta_max      16.3670

_exptl_crystal_description       prism
_exptl_crystal_colour            orange
_exptl_crystal_density_meas      ?
_exptl_crystal_density_method    ?
_exptl_crystal_density_diffrn    1.835
_exptl_crystal_F_000             592
_exptl_transmission_factor_min   ?
_exptl_transmission_factor_max   ?
_exptl_crystal_size_max          0.25
_exptl_crystal_size_mid          0.05
_exptl_crystal_size_min          0.01
_exptl_absorpt_coefficient_mu    0.425
_shelx_estimated_absorpt_T_min   ?
_shelx_estimated_absorpt_T_max   ?
_exptl_absorpt_correction_type   multi-scan
_exptl_absorpt_correction_T_min  0.18657
_exptl_absorpt_correction_T_max  1.00000
_exptl_absorpt_process_details   
;
CrysAlisPro 1.171.38.43 (Rigaku Oxford Diffraction, 2015)
Empirical absorption correction using spherical harmonics,
 implemented in SCALE3 ABSPACK scaling algorithm.
;
_exptl_absorpt_special_details   ?
_diffrn_ambient_temperature      295(2)
_diffrn_radiation_wavelength     0.4109
_diffrn_radiation_type           ?
_diffrn_source                   synchrotron
_diffrn_measurement_device_type  '1-circle goniometer'
_diffrn_measurement_method       \w-scan
_diffrn_detector_area_resol_mean ?
_diffrn_reflns_number            4451
_diffrn_reflns_av_unetI/netI     0.0537
_diffrn_reflns_av_R_equivalents  0.0685
_diffrn_reflns_limit_h_min       -15
_diffrn_reflns_limit_h_max       18
_diffrn_reflns_limit_k_min       -9
_diffrn_reflns_limit_k_max       9
_diffrn_reflns_limit_l_min       -12
_diffrn_reflns_limit_l_max       12
_diffrn_reflns_theta_min         2.025
_diffrn_reflns_theta_max         14.879
_diffrn_reflns_theta_full        14.273
_diffrn_measured_fraction_theta_max 0.978
_diffrn_measured_fraction_theta_full 0.989
_diffrn_reflns_Laue_measured_fraction_max 0.978
_diffrn_reflns_Laue_measured_fraction_full 0.989
_diffrn_reflns_point_group_measured_fraction_max 0.978
_diffrn_reflns_point_group_measured_fraction_full 0.989
_reflns_number_total             1123
_reflns_number_gt                825
_reflns_threshold_expression     'I > 2\s(I)'
_reflns_Friedel_coverage         0.000
_reflns_Friedel_fraction_max     .
_reflns_Friedel_fraction_full    .

_reflns_special_details          
;
 Reflections were merged by SHELXL according to the crystal
 class for the calculation of statistics and refinement.
 
 _reflns_Friedel_fraction is defined as the number of unique
 Friedel pairs measured divided by the number that would be
 possible theoretically, ignoring centric projections and
 systematic absences.
;

_computing_data_collection       ?
_computing_cell_refinement       ?
_computing_data_reduction        ?
_computing_structure_solution    ?
_computing_structure_refinement  'SHELXL-2016/6 (Sheldrick, 2016)'
_computing_molecular_graphics    ?
_computing_publication_material  ?
_refine_special_details          ?
_refine_ls_structure_factor_coef Fsqd
_refine_ls_matrix_type           full
_refine_ls_weighting_scheme      calc
_refine_ls_weighting_details     
'w=1/[\s^2^(Fo^2^)+(0.0579P)^2^+1.5827P] where P=(Fo^2^+2Fc^2^)/3'
_atom_sites_solution_primary     ?
_atom_sites_solution_secondary   ?
_atom_sites_solution_hydrogens   geom
_refine_ls_hydrogen_treatment    constr
_refine_ls_extinction_method     none
_refine_ls_extinction_coef       .
_refine_ls_number_reflns         1123
_refine_ls_number_parameters     76
_refine_ls_number_restraints     0
_refine_ls_R_factor_all          0.0681
_refine_ls_R_factor_gt           0.0485
_refine_ls_wR_factor_ref         0.1495
_refine_ls_wR_factor_gt          0.1191
_refine_ls_goodness_of_fit_ref   1.165
_refine_ls_restrained_S_all      1.165
_refine_ls_shift/su_max          0.000
_refine_ls_shift/su_mean         0.000

loop_
_atom_site_label
_atom_site_type_symbol
_atom_site_fract_x
_atom_site_fract_y
_atom_site_fract_z
_atom_site_U_iso_or_equiv
_atom_site_adp_type
_atom_site_occupancy
_atom_site_site_symmetry_order
_atom_site_calc_flag
_atom_site_refinement_flags_posn
_atom_site_refinement_flags_adp
_atom_site_refinement_flags_occupancy
_atom_site_disorder_assembly
_atom_site_disorder_group
Cl1 Cl 0.34842(11) 0.250000 0.51874(16) 0.0381(4) Uani 1 2 d S T P . .
Co1 Co 0.13305(5) 0.250000 0.79585(8) 0.0282(3) Uani 1 2 d S T P . .
N1 N 0.1241(4) 0.250000 0.5913(5) 0.0338(12) Uani 1 2 d S T P . .
H1A H 0.162835 0.330891 0.556382 0.041 Uiso 0.25 1 calc R U P . .
H1B H 0.137027 0.138749 0.559080 0.041 Uiso 0.25 1 calc R U P . .
H1C H 0.068261 0.280360 0.566267 0.041 Uiso 0.25 1 calc R U P . .
H1D H 0.082580 0.169109 0.564770 0.041 Uiso 0.25 1 calc R U P . .
H1E H 0.108389 0.361251 0.562073 0.041 Uiso 0.25 1 calc R U P . .
H1F H 0.177154 0.219640 0.554886 0.041 Uiso 0.25 1 calc R U P . .
N2 N 0.0398(3) 0.0614(5) 0.8129(4) 0.0375(9) Uani 1 1 d . . . . .
H2A H 0.019207 0.032435 0.728852 0.045 Uiso 0.5 1 calc R U P . .
H2B H 0.063158 -0.037820 0.852942 0.045 Uiso 0.5 1 calc R U P . .
H2C H -0.005295 0.103879 0.864743 0.045 Uiso 0.5 1 calc R U P . .
H2D H 0.032173 0.033228 0.902173 0.045 Uiso 0.5 1 calc R U P . .
H2E H -0.011778 0.103482 0.778083 0.045 Uiso 0.5 1 calc R U P . .
H2F H 0.056674 -0.038216 0.766281 0.045 Uiso 0.5 1 calc R U P . .
N3 N 0.2256(3) 0.0578(5) 0.7820(4) 0.0372(8) Uani 1 1 d . . . . .
H3A H 0.233673 0.027916 0.693152 0.045 Uiso 0.5 1 calc R U P . .
H3B H 0.277222 0.099004 0.817306 0.045 Uiso 0.5 1 calc R U P . .
H3C H 0.207771 -0.040648 0.829280 0.045 Uiso 0.5 1 calc R U P . .
H3D H 0.245438 0.029598 0.866673 0.045 Uiso 0.5 1 calc R U P . .
H3E H 0.201889 -0.041489 0.742519 0.045 Uiso 0.5 1 calc R U P . .
H3F H 0.271339 0.098163 0.730546 0.045 Uiso 0.5 1 calc R U P . .
N5 N 0.4118(4) 0.250000 1.0005(5) 0.0342(12) Uani 1 2 d S T P . .
O3 O 0.4105(3) 0.1021(5) 0.9356(4) 0.0566(10) Uani 1 1 d . . . . .
O4 O 0.4118(4) 0.250000 1.1286(5) 0.0652(16) Uani 1 2 d S T P . .
O1 O 0.2231(4) 0.250000 1.0466(5) 0.0522(13) Uani 1 2 d S T P . .
O2 O 0.0803(4) 0.250000 1.0719(5) 0.0514(13) Uani 1 2 d S T P . .
N4 N 0.1473(4) 0.250000 0.9929(5) 0.0354(12) Uani 1 2 d S T P . .

loop_
_atom_site_aniso_label
_atom_site_aniso_U_11
_atom_site_aniso_U_22
_atom_site_aniso_U_33
_atom_site_aniso_U_23
_atom_site_aniso_U_13
_atom_site_aniso_U_12
Cl1 0.0331(9) 0.0398(8) 0.0414(9) 0.000 0.0035(6) 0.000
Co1 0.0219(5) 0.0313(5) 0.0313(5) 0.000 0.0005(3) 0.000
N1 0.032(3) 0.035(2) 0.034(3) 0.000 -0.002(2) 0.000
N2 0.027(2) 0.0406(18) 0.045(2) 0.0020(15) 0.0015(15) -0.0039(16)
N3 0.027(2) 0.0397(18) 0.044(2) 0.0002(15) 0.0018(16) 0.0032(16)
N5 0.021(3) 0.041(3) 0.040(3) 0.000 -0.005(2) 0.000
O3 0.058(3) 0.0453(17) 0.066(2) -0.0103(17) 0.0040(19) 0.0028(17)
O4 0.076(5) 0.075(4) 0.045(3) 0.000 -0.017(3) 0.000
O1 0.034(3) 0.080(3) 0.043(3) 0.000 -0.008(2) 0.000
O2 0.046(3) 0.071(3) 0.038(2) 0.000 0.011(2) 0.000
N4 0.037(3) 0.036(3) 0.032(3) 0.000 0.002(2) 0.000

_geom_special_details            
;
 All esds (except the esd in the dihedral angle between two l.s. planes)
 are estimated using the full covariance matrix.  The cell esds are taken
 into account individually in the estimation of esds in distances, angles
 and torsion angles; correlations between esds in cell parameters are only
 used when they are defined by crystal symmetry.  An approximate (isotropic)
 treatment of cell esds is used for estimating esds involving l.s. planes.
;

loop_
_geom_bond_atom_site_label_1
_geom_bond_atom_site_label_2
_geom_bond_distance
_geom_bond_site_symmetry_2
_geom_bond_publ_flag
Co1 N4 1.908(5) . ?
Co1 N2 1.958(4) . ?
Co1 N2 1.958(4) 8_565 ?
Co1 N3 1.967(4) 8_565 ?
Co1 N3 1.967(4) . ?
Co1 N1 1.972(5) . ?
N5 O4 1.233(7) . ?
N5 O3 1.247(4) 8_565 ?
N5 O3 1.247(4) . ?
O1 N4 1.237(7) . ?
O2 N4 1.251(7) . ?

loop_
_geom_angle_atom_site_label_1
_geom_angle_atom_site_label_2
_geom_angle_atom_site_label_3
_geom_angle
_geom_angle_site_symmetry_1
_geom_angle_site_symmetry_3
_geom_angle_publ_flag
N4 Co1 N2 89.72(16) . . ?
N4 Co1 N2 89.72(16) . 8_565 ?
N2 Co1 N2 89.3(2) . 8_565 ?
N4 Co1 N3 89.41(16) . 8_565 ?
N2 Co1 N3 178.80(15) . 8_565 ?
N2 Co1 N3 89.85(17) 8_565 8_565 ?
N4 Co1 N3 89.41(16) . . ?
N2 Co1 N3 89.85(17) . . ?
N2 Co1 N3 178.80(15) 8_565 . ?
N3 Co1 N3 91.0(2) 8_565 . ?
N4 Co1 N1 177.5(2) . . ?
N2 Co1 N1 92.06(15) . . ?
N2 Co1 N1 92.06(15) 8_565 . ?
N3 Co1 N1 88.83(15) 8_565 . ?
N3 Co1 N1 88.83(15) . . ?
O4 N5 O3 120.0(3) . 8_565 ?
O4 N5 O3 120.0(3) . . ?
O3 N5 O3 119.9(5) 8_565 . ?
O1 N4 O2 118.0(5) . . ?
O1 N4 Co1 121.1(4) . . ?
O2 N4 Co1 121.0(5) . . ?


_refine_diff_density_max         1.034
_refine_diff_density_min         -0.890
_refine_diff_density_rms         0.134

_shelx_res_file                  
;
TITL ClNO3_10
    ClNO3_10.res
    created by SHELXL-2016/6 at 14:35:10 on 06-Mar-2017
CELL 0.41090  14.830815   7.295748   9.618773  90.0000  90.0000  90.0000
ZERR    4.00   0.001256   0.000402   0.000498   0.0000   0.0000   0.0000
LATT 1
SYMM -X+ 0.50000, -Y, Z+ 0.50000
SYMM X+ 0.50000, -Y+ 0.50000, -Z+ 0.50000
SYMM -X, Y+ 0.50000, -Z
SFAC CL CO H N O
DISP $Cl  0.05490  0.05266 139.15602!source kissel
DISP $Co  0.21395  0.35439 856.27879!source kissel
DISP $H -0.00003  0.00000  0.64123!source kissel
DISP $N  0.00062  0.00099  7.18643!source kissel
DISP $O  0.00179  0.00182 10.14789!source kissel
UNIT 4 4 60 28 20
LIST 4
TEMP 22
L.S. 50
ACTA
BOND
CONF
FMAP 2
PLAN 10
SHEL 50 0.8

WGHT    0.057900    1.582700
FVAR       2.77013
CL1   1    0.348424    0.250000    0.518736    10.50000    0.03306    0.03984 =
         0.04145    0.00000    0.00350    0.00000
CO1   2    0.133051    0.250000    0.795847    10.50000    0.02193    0.03134 =
         0.03135    0.00000    0.00050    0.00000
N1    4    0.124061    0.250000    0.591348    10.50000    0.03206    0.03532 =
         0.03389    0.00000   -0.00186    0.00000
AFIX 123
H1A   3    0.162835    0.330891    0.556382    10.25000   -1.20000
H1B   3    0.137027    0.138749    0.559080    10.25000   -1.20000
H1C   3    0.068261    0.280360    0.566267    10.25000   -1.20000
H1D   3    0.082580    0.169109    0.564770    10.25000   -1.20000
H1E   3    0.108389    0.361251    0.562073    10.25000   -1.20000
H1F   3    0.177154    0.219640    0.554886    10.25000   -1.20000
AFIX   0
N2    4    0.039819    0.061412    0.812924    11.00000    0.02709    0.04063 =
         0.04469    0.00198    0.00150   -0.00386
AFIX 123
H2A   3    0.019207    0.032435    0.728852    10.50000   -1.20000
H2B   3    0.063158   -0.037820    0.852942    10.50000   -1.20000
H2C   3   -0.005295    0.103879    0.864743    10.50000   -1.20000
H2D   3    0.032173    0.033228    0.902173    10.50000   -1.20000
H2E   3   -0.011778    0.103482    0.778083    10.50000   -1.20000
H2F   3    0.056674   -0.038216    0.766281    10.50000   -1.20000
AFIX   0
N3    4    0.225597    0.057753    0.782001    11.00000    0.02746    0.03965 =
         0.04446    0.00016    0.00182    0.00324
AFIX 123
H3A   3    0.233673    0.027916    0.693152    10.50000   -1.20000
H3B   3    0.277222    0.099004    0.817306    10.50000   -1.20000
H3C   3    0.207771   -0.040648    0.829280    10.50000   -1.20000
H3D   3    0.245438    0.029598    0.866673    10.50000   -1.20000
H3E   3    0.201889   -0.041489    0.742519    10.50000   -1.20000
H3F   3    0.271339    0.098163    0.730546    10.50000   -1.20000
AFIX   0
N5    4    0.411821    0.250000    1.000481    10.50000    0.02102    0.04131 =
         0.04040    0.00000   -0.00486    0.00000
O3    5    0.410459    0.102109    0.935592    11.00000    0.05837    0.04534 =
         0.06602   -0.01031    0.00395    0.00278
O4    5    0.411775    0.250000    1.128618    10.50000    0.07557    0.07468 =
         0.04523    0.00000   -0.01733    0.00000

O1    5    0.223148    0.250000    1.046639    10.50000    0.03408    0.07952 =
         0.04302    0.00000   -0.00752    0.00000
O2    5    0.080284    0.250000    1.071884    10.50000    0.04582    0.07077 =
         0.03769    0.00000    0.01063    0.00000
N4    4    0.147345    0.250000    0.992942    10.50000    0.03734    0.03639 =
         0.03240    0.00000    0.00161    0.00000
HKLF 4


REM  ClNO3_10
REM R1 =  0.0485 for     825 Fo > 4sig(Fo)  and  0.0681 for all    1123 data
REM     76 parameters refined using      0 restraints

END

WGHT      0.0579      1.5827

REM Highest difference peak  1.034,  deepest hole -0.890,  1-sigma level  0.134
Q1    1   0.0936  0.2500  0.7135  10.50000  0.05    1.03
Q2    1   0.4160  0.2500  0.4357  10.50000  0.05    0.66
Q3    1   0.0920  0.2500  0.5021  10.50000  0.05    0.49
Q4    1   0.1247  0.2500  1.1732  10.50000  0.05    0.48
Q5    1   0.3712  0.2500  1.0692  10.50000  0.05    0.48
Q6    1   0.0951  0.2500  0.8740  10.50000  0.05    0.45
Q7    1   0.1143  0.0970  0.7169  11.00000  0.05    0.44
Q8    1   0.0621 -0.0574  1.0042  11.00000  0.05    0.43
Q9    1   0.0518 -0.2500  0.8163  10.50000  0.05    0.43
Q10   1   0.3559  0.2500  0.8869  10.50000  0.05    0.40
;
_shelx_res_checksum              15626
